# Supplementary material for: Free-living human cells reconfigure their chromosomes in the evolution back to uni-cellularity
Source: eLife. 2017 Dec 18;6:e28070. doi: 10.7554/eLife.28070 (PMC5734875; doi:10.7554/eLife.28070)
Supplement: Supplementary file 4. [file elife-28070-supp4.xlsx]

## Sheet: CGPCellLine_info
cellLine	Site.primary	Histology.primary	gender	chr1	chr2	chr3	chr4	chr5	chr6	chr7	chr8	chr9	chr10	chr11	chr12	chr13	chr14	chr15	chr16	chr17	chr18	chr19	chr20	chr21	chr22	chrX
DJM-1	skin	adnexal_tumour	F	2	2	2.23	1.8	2.02	2	1.63	2.63	2.34	2	2.06	2	2.37	2.01	1.74	2.08	2	1.2	2.08	2	2	2.46	1
NCI-H295	adrenal_gland	adrenal_cortical_carcinoma	F	4.48	3.98	5.16	5.73	5.35	4	5.34	5.55	5.79	4.12	3.4	6.66	5.04	5.63	7.35	5.17	4.42	3.42	5.56	4.2	4.01	4.6	2.24
SW13	adrenal_gland	adrenal_cortical_carcinoma	F	3.11	3.48	2.82	2.19	2.8	3.76	3.62	3.34	2.24	3.45	3.61	2.9	2.03	4.09	3.13	3.33	2.71	3.55	3.06	3.99	4.19	2.01	3.33
NCI-H727	lung	carcinoid-endocrine_tumour	F	2.64	3.07	2.08	2.28	2.3	2.01	3.07	2.74	2.39	2.17	4.29	3.66	2	2.99	2.96	3.03	2.39	2.44	3.18	3.82	2.36	2.52	2.2
NCI-H835	lung	carcinoid-endocrine_tumour	F	4.05	2.7	3.1	2.84	3.29	3.11	3.78	3.21	5.02	2.35	3.32	3.23	3.96	4.14	3	2.75	3.2	3.01	4.12	3.49	4	2.83	4.21
8305C	thyroid	carcinoma	F	2.53	3.48	3.54	3.28	3	2.56	1.62	2.79	4	2.34	4	3.33	2	4.01	3.98	3	2.99	4	2.81	5.1	3	3.67	3.43
8505C	thyroid	carcinoma	F	3	2.07	4.03	2	3.75	3.06	3.41	3.49	3.5	2	4	3	2.05	3.06	3.02	3.01	3	2.8	3.6	4.95	4	2	2.01
A2780	ovary	carcinoma	F	2.46	2.01	2	1.99	2	1.62	2	2	2	2	2.01	2	2	2.01	2.01	2	2	2	2	2	2	2	2.02
A3-KAW	stomach	carcinoma	F	2.69	2	2.3	1.98	1.75	2	2.05	2.05	1.98	1.96	2	1.99	1.99	2.29	2	2.62	2.3	1.69	1.99	2.12	2	2.01	1.55
A431	skin	carcinoma	F	3.89	3.01	3.58	2.8	3	3.89	3.27	4.36	3.36	3.98	3.06	3	2.51	3.03	3.03	3.57	2.75	3	2.67	4.5	2.57	3.5	3
A498	kidney	carcinoma	F	3.32	3.87	2.54	2.77	3.98	2	5.79	3.37	3.98	3.69	2.75	2.96	3	2.01	3	4	3.99	2	3.94	3.64	4.03	2.04	3.59
AGS	stomach	carcinoma	F	2.47	2	1.98	2	2	2.13	2	1.98	2	2	2	2	3	3	2	2.01	2	1.27	2.76	3	2	1.99	2
AN3-CA	endometrium	carcinoma	F	2	2	1.94	2	2.98	3	2.98	2	2	2.63	2	2	2	2.02	2	2.01	2	2	2.01	2	2	2	2
AsPC-1	pancreas	carcinoma	F	2.47	3	2	2	3	2	3.74	3.38	1.77	3	2.98	2.68	2	2.01	2	2.54	2	1.92	1.99	3	2	2	1.82
AU565	breast	carcinoma	F	4.16	3.54	3.46	2.88	3.78	3.56	5.56	4.67	2.96	3.11	4	3.64	3.2	4.93	3.3	3.24	3.39	2.69	2.53	5.32	3.99	3.07	2.97
BB30-HNC	upper_aerodigestive_tract	carcinoma	F	2	2.01	2.07	2	2	2	1.38	2.37	3.27	2.01	2	2	2	2.01	2.01	1.99	2.48	1.44	2	2.55	2	2	2
BB49-HNC	upper_aerodigestive_tract	carcinoma	F	2	2	2.41	2	3	2	2	2.36	3	2	2.02	1.99	2	2.01	2.01	2	2	2	2	3.01	2	2	3
BFTC-905	urinary_tract	carcinoma	F	2.95	3	2.71	2.1	2.52	3	3	3.07	2.29	2.69	2.27	3.01	2.54	3.22	3.01	3.14	2.81	2.2	2.4	2.99	2	1.96	1.6
BHT-101	thyroid	carcinoma	F	4.64	3.4	4.9	3.61	5.52	3.98	6.75	6.44	3.86	4.36	4.84	5.19	4	3.21	2.38	4.11	3.81	4	3.83	5.28	3.4	3.1	3.39
BOKU	cervix	carcinoma	F	2	1.88	2.02	2	2.27	2.05	2	1.69	1.7	1.6	1.89	2	1.85	1.7	2.44	2	2	1.62	2	1.55	2	1.93	2.66
BT-20	breast	carcinoma	F	2.74	3.06	2.74	2.27	2.55	2.37	2.86	2.11	2.49	1.94	2.8	1.97	2.49	2.01	2.98	3.26	2.28	1.44	2.73	3.22	3.01	2.01	1.6
BT-474	breast	carcinoma	F	2.48	2.82	2.8	2.12	2.65	2.8	3.49	3.11	2.07	2.35	2.84	2.9	1.99	3.48	2.44	2.96	3.72	3.21	2.74	4.48	2.03	2.01	1.71
BT-549	breast	carcinoma	F	3.91	2	3.07	1.97	4	4	3.42	3.99	4.36	2.63	2.65	2.27	3.46	2.03	1.99	2.05	2.55	2.95	3	3.61	2.99	3	1.66
BxPC-3	pancreas	carcinoma	F	2.55	1.93	2.48	1.9	2.48	2.29	2.97	2.98	2.54	2.18	2.76	2.69	2.81	3.01	2.99	2.99	2	1.92	3.21	3.96	1.96	2.04	1.61
C-4-II	cervix	carcinoma	F	2	1.88	2	1.73	3.03	1.39	2	1.69	2	2	2	1.76	2	2.55	2.11	2	1.75	2	2.46	2	2	2	2
Ca-Ski	cervix	carcinoma	F	2.95	3.32	2.65	2.38	3.93	3.31	3.83	3.75	3.93	2.93	4.02	2.92	2.52	4.64	2.97	3.21	3.65	2.38	3.45	4.48	3.23	3.27	2.18
CAL-120	breast	carcinoma	F	2.68	2.73	2.58	2.83	3.56	2.39	2.6	3.24	2.47	2.94	3.04	2.99	2	2.11	1.98	2.45	2.58	2.57	3.12	3.5	2.27	2	1.96
CAL-148	breast	carcinoma	F	2.9	1.76	2	1.96	2	2	3	1.72	2	2	2	2	1.83	2.01	2	1.82	2	2	2.02	3	2	1.01	2
CAL-39	vulva	carcinoma	F	2.56	2	3.1	2.04	2.48	2	2.33	3.5	2.4	2	2.71	3.29	3.54	2.92	3.43	2.93	2.84	2.09	2.6	3.79	2	2.55	1.61
CAL-51	breast	carcinoma	F	2	2	2	2	2	2	2	2	2	2	2	2	2	2.01	1.99	2	2	2	2	2	2	2	2
CAL-62	thyroid	carcinoma	F	2.17	2.68	3.48	2.01	3	2.84	2.74	3.45	3.27	3	3.64	3	2.48	2.53	3.49	3	2.71	2	3	4.98	2	3	2
CAL-85-1	breast	carcinoma	F	2.77	2.42	3.01	1.8	3.08	3.17	2.9	2.59	3.18	2.38	2.52	2.8	2.63	2.1	2.43	2.47	3.23	2.63	2.62	3.37	3	2.41	2.73
Calu-6	lung	carcinoma	F	2.31	3	3	2.01	2.59	2.08	3.3	2.77	2.65	2.72	2.62	3.36	3.02	3.04	2.98	2.98	2.6	2.11	2.93	2.64	1.79	2	1
CAMA-1	breast	carcinoma	F	2.23	2	1.76	2	2.29	1.61	2.23	2.58	2.02	2	1.52	1.71	2	2.01	2.39	2.03	1.72	1.89	2.02	2.01	2	2.02	1.02
Caov-3	ovary	carcinoma	F	3.36	3.48	4.05	2.33	3.82	3.13	3.8	3.08	2.5	4.01	2.81	3.17	2.12	3.36	3.54	2.42	3.02	2.5	3.25	3.5	2.58	4.94	2.03
Caov-4	ovary	carcinoma	F	6.22	5.01	5.02	4.5	6.46	3.93	6.02	3.51	3.98	4.6	4.01	6	4.32	3.02	4	3.06	6	4	5.84	6.38	5	4.3	2
CGTH-W-1	thyroid	carcinoma	F	3.6	3.32	3.53	3.23	3.05	3	3.66	3.88	3.08	2.72	3.65	2.84	2	3.99	3.01	3.67	3.06	2.2	3.87	4.24	3	4	1.77
COLO-668	lung	carcinoma	F	3.75	3	2.99	3	2.53	2	3.65	3	3	1.99	2.83	3.8	5.14	4.02	2.98	3	2	4.9	2	3	4	3.82	2
COLO-680N	oesophagus	carcinoma	F	3.36	2.93	2.71	2.04	3.4	3.27	3.28	3.31	2.78	2.01	3.39	3.11	2.24	3.82	2.81	3.09	3.63	1.94	2.78	4.08	2.25	3	1.96
COLO-720E	ovary	carcinoma	F	2.47	2	2	2	2	3	3	3	2	2	2	2	3.01	3.01	2	2	2.36	2	3	3.03	2	2	2
COLO-741	large_intestine	carcinoma	F	5.03	4.66	6.49	4	3.6	5.24	7.08	4.68	3.71	3.75	5.01	5	6.02	3.03	6.61	4	5.02	4.23	4.64	5.38	5.55	5.16	4
COLO-824	breast	carcinoma	F	3.56	2.84	2	1.91	2.32	2.23	3.5	3.13	3.24	1.98	2	2.14	2.98	2.04	2.16	2.03	2.03	3.1	2	2.61	3.06	2.02	1.04
CW-2	large_intestine	carcinoma	F	2	2	2	2	2	2	2	2	2	2	2	2	2.01	2.01	2	2	2	2	2	2	2	2	1.91
DMS-273	lung	carcinoma	F	3.21	3	3.05	2	3	3	4.02	2.08	2.39	2	2	2	2	2.99	1.98	3	2.72	3	3	3.01	2.99	2	3.97
DoTc2-4510	cervix	carcinoma	F	3.23	2.93	3.81	2.65	2.8	3.57	2.79	3.25	3.95	2.88	3.41	3.14	3.01	4.93	2.48	3	2.59	2.22	3.01	3.84	2.28	3.65	3.65
DU-4475	breast	carcinoma	F	5.36	3.99	3.97	2.96	3.6	2.84	4.61	3.92	4.01	3.69	3.53	3.18	3.8	3.9	3.97	3.42	3.97	2.99	3.95	3.3	3.82	2.92	3.98
EFE-184	endometrium	carcinoma	F	3.73	3.78	3.69	2.5	3.26	3.22	3.7	3.98	3.05	3.91	3	4.01	1.96	3.03	2.1	3.12	3.14	3	4.06	4.94	3	2.95	2.12
EFM-19	breast	carcinoma	F	3.32	2.59	3.62	2.65	2.33	3.92	2.56	2.76	2.58	3.2	2.26	3.51	3.39	3.32	3.53	2.6	2.89	1.72	2.87	3.78	2.68	2	1.84
EFO-21	ovary	carcinoma	F	3.37	2.92	3.28	2.11	3.97	3.28	2.99	2.8	1.84	2.04	3.59	2.47	1.97	2.66	2.96	3.31	2.94	2.23	3.27	3.45	2.08	2	3.17
EFO-27	ovary	carcinoma	F	2	2	2	2	2	2	2	2	2.24	2	2	2	2	2.01	2	2	2	2	2	2.99	2	2	2
ESS-1	endometrium	carcinoma	F	2	2	2.31	2	2	2.13	2	2	2	2	2	2	2	2.01	2	2	2	2	2.09	2.01	2	2	2
ETK-1	biliary_tract	carcinoma	F	3.14	3	2.37	2.9	3.01	3.95	4	2.79	2.17	3	3.21	3	2.06	3.02	2.65	2.72	3.58	1.55	1.99	3.98	3	1.95	2
EVSA-T	breast	carcinoma	F	2.98	2.31	2.74	2.36	3.44	3.5	3.81	3.36	2.55	2	3.38	3	3.03	2.88	2.07	2.81	2.29	2.77	2.98	3.36	2.97	3.49	2.54
GCIY	stomach	carcinoma	F	3.15	2.4	2.54	2	2.77	2.78	3.52	3.25	2.24	2.89	2.64	3	2	2.01	2.25	2.99	2.72	3.01	3.81	2.72	2.99	2.01	2
Gp2D	large_intestine	carcinoma	F	1.99	2	2	2	1.88	2	2	2	2	2.23	2	2	2	2.01	2	2	2	2	2	2	2	2	2
HCC1143	breast	carcinoma	F	3.43	3.18	3.42	2.43	4.23	3.72	2.73	4.6	2.48	3.81	2.93	3.35	2.47	3.27	4.07	3.4	3.72	4.07	3.72	5.03	3.34	4.06	2.99
HCC1187	breast	carcinoma	F	3.49	2.06	2.01	2.02	2.27	2.45	3.88	2.99	3	3.02	3.06	2.23	2.62	2.42	1.99	2.22	2.01	3.34	3.64	2.97	3.01	2.01	2.45
HCC1395	breast	carcinoma	F	2.72	2.48	2.76	2.89	2.73	2.58	4	3.1	2.68	2.41	2.18	2.45	2.32	3.57	2.83	3.01	2.51	2.84	2.68	2.91	2.37	3.32	1.55
HCC1569	breast	carcinoma	F	3.37	3.15	3.37	2.85	3.01	2.77	3.8	4.75	2.45	2.58	3.49	3	2	2.01	2.9	2.42	2.74	3.16	2.96	5.81	3.33	3.94	1.76
HCC1599	breast	carcinoma	F	3.66	2.89	3.81	2.32	2.63	3.29	2.75	4.39	3.06	2.89	2.66	2.65	2.11	1.99	3.29	2.6	3.18	3.21	4.08	3.08	2.97	3.02	1.82
HCC1806	breast	carcinoma	F	2.41	2.37	2.43	1.94	2.45	2.47	2.16	2.45	1.7	2.81	3.16	2.51	2.3	2.01	1.72	2.01	2.56	1.32	2.66	2.79	1.97	1.99	1.01
HCC1954	breast	carcinoma	F	5.03	4.22	3.88	4.11	4.96	4.83	4.78	5.71	5.52	3.19	4.36	3.72	3.14	5.16	3.17	5.33	4.36	3.29	4.76	4.81	5.93	4.61	3.69
HCC2157	breast	carcinoma	F	3.66	2.81	2.7	2.23	3.13	2.52	2.69	4.17	3.5	3.13	2.65	2	1.47	2.19	2.36	2.03	2.39	2	2.38	3.58	2	3	1.93
HCC2218	breast	carcinoma	F	4.72	3	3.16	3.61	4.91	3.99	4.03	5.38	4	4.05	4	4	2.87	4.34	4	2.83	4.8	4	4	4.9	4	4	4
HCC38	breast	carcinoma	F	3.45	3.84	3.61	2.92	3.5	3.06	2.92	4.27	3.13	3.44	3.1	3.38	3.09	3.48	3.43	3.99	3.44	4.07	3.38	4.28	2.79	2.74	2.83
HCC70	breast	carcinoma	F	6.09	3.94	4.8	3	4.68	3.38	6.35	4.14	5.5	4.18	3.34	3.27	3.5	4.99	3.12	6.07	3.21	4	4.57	3.56	3.02	4.93	3.49
HCE-T	upper_aerodigestive_tract	carcinoma	F	3.03	3.01	2.97	2.39	3.43	3.17	2.67	2.68	3.58	3.12	3.72	3.26	2	3.64	2.98	3.83	3	1.66	3.3	3.69	3.2	3.2	2.79
HEC-1	endometrium	carcinoma	F	3.96	3.33	3.87	2	3.74	3.44	4.23	3.46	3.62	3.21	4.01	3.85	2.48	2.85	3.01	3.99	3.95	3.57	2.77	4.47	3	3	2.79
HeLaSF	cervix	carcinoma	F	4.05	3.18	3.69	2.96	5.19	2.96	3.87	3.2	4.4	3	3.33	3.4	3.1	3.19	4.89	3.39	3.69	3	3.05	3.22	3	3.32	3
Hs-578-T	breast	carcinoma	F	2.93	2.99	3.53	2	2.65	2.67	3	4.55	2	2	2.55	2	2.01	2.01	2	2.12	2.26	3	3	3	3	4	1.17
HT-1376	urinary_tract	carcinoma	F	5.71	4.63	5.72	4.48	6.65	5.19	5.61	5.62	5.62	4.68	5.64	4.32	6.2	4.02	4.22	5.47	4.11	4.71	3.31	6.21	4.02	4.69	3.56
HT-29	large_intestine	carcinoma	F	3	2.98	2.77	2.82	3.29	2.48	3.91	4.13	2.99	3	3.99	3.11	3.14	2.01	4	2.96	2.91	2.38	3.09	3.89	2.02	2.27	2.83
HT-3	cervix	carcinoma	F	2.94	2.7	2.6	2.31	3.96	2.8	2.67	2.65	3.45	2.6	3.15	3.06	3	3.02	3.71	2.83	3.3	1.54	3.25	4.09	2	3.08	2.6
HTC-C3	thyroid	carcinoma	F	2.89	2.39	3.44	3.03	3	2.71	2	3.19	3.05	2.6	3.26	2.51	3	3.01	3	3.25	2.72	3	2.81	3.98	2.04	3	2.67
IGROV-1	ovary	carcinoma	F	4.01	4	3.88	3.9	4	3.97	4.61	4.96	4	4	4.01	3.99	4	4.01	3.99	4	4	3.19	4.01	4.76	3	4	3.63
KLE	endometrium	carcinoma	F	2.95	2.89	2.53	2.77	3.04	3	3.15	2.01	2.01	2.03	1.92	3.1	1.75	3.4	1.7	2.99	2.01	3.08	3.51	3.93	3.97	2	3
KURAMOCHI	ovary	carcinoma	F	3.94	2.87	2.53	2	2.51	2.99	3.24	4.05	2.26	2.21	2.75	2.51	2.86	2.42	1.99	2.4	2.12	1.21	2.89	3.18	3.13	2	1
KYSE-150	oesophagus	carcinoma	F	2.98	2.95	2.9	1.93	2.91	2.74	3.59	2.64	3.29	3.15	3.53	3.07	3	2.79	3.13	3.39	3.28	2.28	3.02	3.72	3	2.71	1.99
KYSE-510	oesophagus	carcinoma	F	4.31	3.95	3.79	2.9	4.36	4.35	3.53	4.15	3.59	2.7	3.42	4	3.04	4.75	3.58	4	3.72	3.04	4.13	4.1	3	3.79	2.02
KYSE-520	oesophagus	carcinoma	F	2.95	2.75	2.55	2.06	2.7	2	3.72	2.75	2.05	2.66	2.92	2.96	2.69	3.57	3.59	3.05	3.04	2.62	2.96	4.78	1.95	2.75	1.51
LB1047-RCC	kidney	carcinoma	F	3.05	2.57	2.23	2	2.99	2	2	2	1.97	3	2	4	2.01	2.02	4	2.99	3.42	2	2	2.98	2	2	2
LC-2-ad	lung	carcinoma	F	2.5	2	1.94	2.12	3.04	2.35	2.96	2.41	2.18	1.84	3.5	2.27	2	2.8	2.13	2	2.93	1.23	2.6	2.01	1.72	2	2.79
LS-123	large_intestine	carcinoma	F	2.48	2.3	3	1.93	2.52	2.71	2.75	2.29	3.03	2.59	3.54	3.12	3.79	2.36	2.04	2.41	2.02	1.54	3.75	4	2.96	2	4.1
LS-174T	large_intestine	carcinoma	F	2	2	2	2	2	2	2	2.03	2	2	2	2	2	2.01	2	2	2.01	2	2	1.99	2	1.99	1
MCF7	breast	carcinoma	F	2.87	3.07	3.34	2.92	3.51	2.56	3.82	3.46	2.51	3.04	2.35	3.45	2.52	3.91	3.16	2.89	3.16	2.73	2.71	3.81	2.4	2.41	1.6
MDA-MB-134-VI	breast	carcinoma	F	3.77	4	3.78	4	4.54	4	4	4.3	4	4	3.75	5.59	2	4.02	3	2.79	2.75	3.66	4	4.05	4	4	3.95
MDA-MB-157	breast	carcinoma	F	3.46	2.52	2.87	2.61	2.89	2.31	2.99	4.58	3.07	2.31	1.99	2	2.68	2.77	1.99	3.09	3.51	2.95	4.05	4.39	2.97	1.99	3.49
MDA-MB-175-VII	breast	carcinoma	F	3.84	3.05	4	2.87	3.27	3	4.96	5.05	3.12	4	3.83	3	3	4.01	4.03	4.03	2.74	2	3.99	5.53	4.99	4.45	4
MDA-MB-231	breast	carcinoma	F	2.87	2.86	2.73	3	3.26	3.11	3.19	2.58	2.53	3	3.42	2.38	2	3.14	2	2	3	2.65	3	3.52	2.8	2	2.35
MDA-MB-361	breast	carcinoma	F	2.33	2.8	2.57	2.98	2.55	3.3	2.59	3.02	2.13	2.69	2.03	3.93	3	2.44	2.46	3.68	3.92	2.35	2.25	2.73	2	2.68	1.89
MDA-MB-415	breast	carcinoma	F	2.96	2.29	2.4	3	3	2.88	3.62	2.21	2.39	3.72	2.63	2.86	3	3.38	2.98	4	2	1.36	3.09	3.01	3	4	3.92
MDA-MB-435	breast	carcinoma	F	2.17	3.01	3.45	1.99	3	2.58	3	2.99	2.91	2.43	2.61	2.07	2	2.06	2.78	2.49	2.37	2	2.23	3.35	2.8	2.86	2
MDA-MB-453	breast	carcinoma	F	5.19	4.13	4.4	3.72	4.01	4.16	3.83	4.59	3.43	4.01	4.44	4.05	3.61	5.88	4.66	4.44	4.27	3.86	4	5.55	4.01	5.04	3.4
MDA-MB-468	breast	carcinoma	F	3.84	3.16	2.44	2.05	3.23	3.99	3.3	2.35	2.57	2.48	3.7	2	2.73	2.16	2.01	2.86	2.35	2.56	3.67	3.08	4.03	3	2.09
ME-180	cervix	carcinoma	F	2	2.49	2.94	2	3.26	2	2.33	2.52	4.62	2.51	3.02	2.44	2	3.73	3.03	2.96	3	2	3	3	2	2.01	3.44
MFE-280	endometrium	carcinoma	F	3.22	2.46	2.92	2.49	2.51	3.22	2.57	2.83	2.63	1.92	2.06	2.3	1.33	2.41	2.04	1.73	2.89	2.17	3.14	3.13	2.27	2.17	2.1
MFE-296	endometrium	carcinoma	F	2	2	2	2	2	2	2	2	2	2	2	2	2	2.01	2	2	2	2	2	2	2	2	2
MFM-223	breast	carcinoma	F	2.66	2.2	3.14	1.87	3.29	2.11	2.23	2.56	1.79	3.44	2.06	2.99	2	3.15	3.18	2.69	2.24	2.03	2.53	2.83	3	1.91	2.67
MKN28	stomach	carcinoma	F	4.43	5.04	4.41	4	4	4.02	4.02	4.88	4.53	3.77	5.06	4.11	4.01	3.58	5.63	4.3	3.99	2.06	3.88	5.33	6.08	4.48	2.82
MKN45	stomach	carcinoma	F	1.73	1.78	2	1.5	2.24	1.49	2.55	1.38	1.07	1.92	2.32	2.12	2.2	2.02	1.78	1.73	1.99	1.63	1.97	2.18	1.57	1.05	1.66
MRK-nu-1	breast	carcinoma	F	4.23	4.15	3.89	3.64	4.32	3.72	4.79	4.5	3.79	3.69	4.2	4	3	4.02	3.99	2.41	3.7	3.01	3	3.98	4	2.99	3
NCI-H1048	lung	carcinoma	F	2.81	2	2.02	2	2	2	2.01	2	2	2	2	2	1.59	2.01	2	1.13	2	2	2	2	2	2	2
NCI-H1304	lung	carcinoma	F	2.61	2.41	3.43	2.52	2.03	2.7	2.62	3.1	2	2.01	2.41	2.98	2	4.86	2.01	2.03	3.22	3.97	3.36	3.99	3.03	2.01	2
NCI-H1395	lung	carcinoma	F	2.9	2.39	2.03	2.4	3.54	1.97	3	3.13	2.15	2.13	2.91	3	2.64	3	2.99	3.46	3	2.45	3.61	3.01	2.15	3	1
NCI-H1417	lung	carcinoma	F	3.03	3.13	3.2	3	2.59	3.25	3.98	3.96	3.24	2	3.63	4.01	3.76	3.91	3.52	2.99	2.72	4.63	3.16	3.99	3.97	2.01	3.84
NCI-H1573	lung	carcinoma	F	1.99	1.85	1.67	1.99	1.76	1	1.7	1.55	0.99	1.64	1.63	2	1.9	2.01	2.01	1.99	1.88	1.62	1	1.95	2.02	2	1.01
NCI-H1618	lung	carcinoma	F	3.45	2.89	2.16	3	2.55	3.98	3	4.12	3	2.79	2.28	3	3.56	3.01	2	2.8	3.79	4	4	3.99	3	3	2.38
NCI-H1666	lung	carcinoma	F	3.37	3.33	2.54	2.79	3.57	3.03	3	3.43	2.84	2.97	2.53	2.52	2.32	2.87	2.41	2.76	3.3	2.6	2.97	5.5	3.08	2.02	2.53
NCI-H1693	lung	carcinoma	F	2.9	2.88	2.27	2.44	4.25	2.93	3.28	2.01	2	2.18	3.27	2.95	2	3.01	2.97	2.69	3.64	3.19	2.39	3.6	4	2.62	1.08
NCI-H1734	lung	carcinoma	F	2.17	2.47	2.52	2.02	2.72	3	3.11	3	2.56	2.21	2.93	3.07	3.04	2.99	2.07	2.02	2.77	1.95	3.06	3.02	1.99	2	1.24
NCI-H1755	lung	carcinoma	F	3.37	3.64	1.99	3	2.99	2.39	4.15	3.04	2.11	3.84	3	2.92	3	3.01	3	3.95	2.43	3	3.21	4.37	2	2.79	2.49
NCI-H1793	lung	carcinoma	F	2.97	3.93	3.98	2.9	3.99	2.47	3.66	3.98	3.6	3.01	3	3.06	3.01	4.02	3	3.19	3.01	2	3.84	4.1	2.98	3	1.98
NCI-H1838	lung	carcinoma	F	2.89	2.64	2.58	3.41	2.91	2.68	3.77	3.32	1.67	2.49	2.82	3.05	3	3.69	3.49	2.09	3.68	2.02	2.13	3.46	2.17	2.45	1.66
NCI-H1975	lung	carcinoma	F	2.68	3.21	3.46	2.22	3.27	2.24	4.35	2.14	2.32	3	3.14	2.35	1.48	4.51	2.42	3	3.4	2.06	3.35	4.21	2.01	3.36	1.99
NCI-H1993	lung	carcinoma	F	4.59	4.01	3.48	3.71	4.88	3.31	6.39	5.39	3.36	4.4	4.33	4.27	2.03	4.94	3.64	4.52	4.08	5.58	4	5.06	3.99	3.48	5.02
NCI-H2009	lung	carcinoma	F	5.19	4.95	4.92	4.59	6.61	4.96	6.08	6.07	5.37	4.45	4.03	5.56	4.4	4.26	4.26	4.49	5.43	4.27	5.16	4.72	4	4.85	3.6
NCI-H2029	lung	carcinoma	F	2.49	2	2.04	2	2	2.19	1.99	2.37	1.78	1.01	2	1.99	1	2.21	1.01	1.41	1.82	1.75	2	2	2	1.97	1
NCI-H2081	lung	carcinoma	F	3.92	3.07	3.45	2.5	3.21	2.53	3.94	2.54	3.33	2	3.29	3.92	1.96	3.2	3.98	2.38	3.43	2.85	2.99	3	2	2.09	3.63
NCI-H2122	lung	carcinoma	F	2.55	2.99	2.2	2	3	2	2.91	2.98	1.98	3	1.99	2.62	2	2.63	3.75	1.99	3	1.75	2.58	3.01	1.95	2.01	2
NCI-H2330	lung	carcinoma	F	2.91	2.01	3.07	2	2.54	3	3.01	2.59	3.12	2.01	2.73	2.34	2.55	4.03	2	4.01	2.71	3.91	2.09	3.01	3	2.01	3.69
NCI-H2347	lung	carcinoma	F	3.94	3.01	5	4	5.54	2.87	4	4.83	2.47	4	4	4	3	5.02	3.61	2.04	3.45	3.03	3	4	3.91	3.13	3.7
NCI-H292	lung	carcinoma	F	2.04	2	2	2	2.4	1.9	2.38	1.54	1.94	2	2.99	2.03	2	2.01	2	2.19	2	2	2.13	2.09	2	1	2
NCI-H378	lung	carcinoma	F	2.02	2	1.88	1.7	1.9	2	2	2	2.08	1.54	2.01	2	1.71	2	2	2	1.72	1.99	2	1.91	2	1.86	1.47
NCI-H719	lung	carcinoma	F	3.89	3.01	3.07	2	2.01	2.37	3.98	2.01	2.39	2.05	3	4	2.2	2.01	2.01	2.45	2.75	4	2.81	2.95	4	1.97	3.94
NCI-H889	lung	carcinoma	F	3.03	2.4	2.58	2.52	2.54	2.33	3.62	3.58	3.7	1.99	3	3.47	1.51	3.54	2.4	3	2.67	4.98	4	2.91	3.99	3.38	1.61
NCI-N417	lung	carcinoma	F	2.97	2.01	2.05	2.41	2.27	2.05	3.27	2.08	2.18	2.33	2.59	2	2.08	2.24	2.51	2	2	2.01	2.04	2.69	2.95	2	2.77
NCI-SNU-16	stomach	carcinoma	F	4.16	4	3	2.75	3.21	3.96	5	3.33	2.89	3.65	4	3.05	3.23	4.89	4	3.7	3.52	4	4	4	3	4	4
NCI-SNU-5	stomach	carcinoma	F	3.84	3.93	3.91	3.83	4.88	3.58	7.37	4.52	3.24	4	4.14	4.13	4.29	3.01	3.47	3.97	4.66	2.6	3.04	3.99	3	3.22	2.75
OAW-28	ovary	carcinoma	F	2.89	2.4	2.83	1.67	2.04	2.17	2.32	2.33	2.88	1.72	2.52	3.44	2.02	2.69	1.78	2.17	1.7	2.64	2.12	2.41	1.93	2.03	1.44
OAW-42	ovary	carcinoma	F	4.21	3.48	4.47	2.71	4.43	4.18	4	5.33	2.81	3.82	3	3.52	2.36	4.14	2.82	2.85	4.38	2.21	4	5.13	3.01	4.01	3.35
OC-314	ovary	carcinoma	F	3.24	3	3	2	3	3.07	3.71	3	2.98	3	3.01	2.99	2.4	3.06	1.94	3.04	3.02	2.02	3	3.99	4	3	3
OCUB-M	breast	carcinoma	F	3.13	3.46	3.39	3.01	3.22	3.95	4.06	4.34	4	2.58	3.2	4.07	2.33	2.53	3.44	2.5	3.9	2.22	3.97	4.22	5.92	3	3.36
OMC-1	cervix	carcinoma	F	2.42	1.88	1.5	2	1.93	2	2.3	2	1.96	2	2.11	2	2	2.98	2.01	1.99	2	2.08	1.97	2.55	2.08	2.01	2.01
OVCAR-3	ovary	carcinoma	F	3.18	3.06	3.82	3.01	3.33	2.9	2.99	3.37	2.97	3.29	2.99	3.25	2.11	3.64	2.66	2.08	3.1	2.74	3.63	4.01	4.99	3.15	2.87
OVCAR-4	ovary	carcinoma	F	3.38	2.66	3.41	2	3.3	2.95	4.03	3.3	2.16	3.28	2.97	2.71	2.22	2.99	2.14	2.69	2.16	1.6	4.37	3.39	3.85	3.98	2.64
OVCAR-5	ovary	carcinoma	F	2.27	3	2.42	1.86	3.04	1.99	2.38	3.13	1.99	2	3	2.02	2.59	3	2.98	2.41	2.82	1.46	2.11	3	2	2.67	1
OVCAR-8	ovary	carcinoma	F	2.67	2.29	2.52	2.28	3.03	2.79	2.26	3.14	2.44	2.81	2.76	2.43	2.67	2.61	1.99	2.5	2.59	1.53	2.26	2.86	2.31	2.01	1.03
PANC-03-27	pancreas	carcinoma	F	2.85	3.02	4.09	2.98	4.04	2.97	4	3.11	2.99	2.78	3.68	2.76	4	4.01	3.18	2.01	3.45	2.77	3.2	2.67	3.48	3.14	2
RL95-2	endometrium	carcinoma	F	2.21	2.02	2.04	2	2.02	1.58	2	2.99	2	2	2	2	1.99	2.01	1.99	2	2	2	2	2	2	2	2
RMG-I	ovary	carcinoma	F	2.29	2.44	2.08	2.52	1.99	2	1.72	2	1.97	1.97	1.86	2.41	2.69	2.39	2.02	1.99	2.58	2	2.52	2.4	2	1.99	0.99
RT-112	urinary_tract	carcinoma	F	2	1.95	2.37	1.51	2	2	2	2.37	1.96	2	1.94	2	2	2.01	2.25	2	2.01	1.42	2	3.42	3.48	2	2
RTSG	ovary	carcinoma	F	3.96	4	3	4	4	3.99	4	3	4.02	4	4	4.01	4	4.01	3.98	5.36	4.02	4	4	4	4	4	3.99
SiHa	cervix	carcinoma	F	2.94	2.9	3.16	2	3.89	2.2	3.6	2.18	2.86	2.82	3	3.04	2.01	3.02	3.4	4.45	2.57	2.42	3.02	3.95	3.96	3.95	3.56
SK-LU-1	lung	carcinoma	F	3.69	3.47	2.99	4.91	3.34	2.92	4.98	4.74	2.98	2.56	4.4	5.49	3.04	4.39	3.92	3	3.84	3	3.69	4.53	4.46	3	2.63
SK-OV-3	ovary	carcinoma	F	3.77	3.89	3.55	3.97	4.09	4.1	2.41	4.04	3.42	3.77	4.04	3.85	3.9	4.06	4.07	4.11	3.51	4	3.93	4.03	4.01	4.03	4.02
SKG-IIIa	cervix	carcinoma	F	2	2	1.89	1.75	3	1.21	2	2	1.63	2	2.08	2.2	1.51	2.73	1.79	2.36	2.27	2	2.28	1.57	2	3	3.02
SNG-M	endometrium	carcinoma	F	2	2.01	2	2	2	2	2	2	2	2	2	2	2	2.01	2.01	2	2	2	2	2	2	2	2
SNU-387	liver	carcinoma	F	3.3	3.62	3.59	2	3	4	3	2	3.03	2.59	2.35	3	2.74	2.01	2	2.7	2.46	2.89	2	4	1.39	3	3
SNU-C2B	large_intestine	carcinoma	F	1.91	1.97	1.81	1.91	1.99	2.68	2	1.88	1.72	2	2.51	2.01	2	2.02	2	1.99	2	1.39	2	1.97	2	2	2.97
SW1417	large_intestine	carcinoma	F	2.65	3.99	3.92	1.95	3	2.63	4.33	2.45	3	3	3.99	2.97	2	3.02	2.98	3	2.72	2.39	3.24	4.59	3	2.93	2.18
SW1463	large_intestine	carcinoma	F	3	3.81	3.62	2.26	3.91	3	4	4.28	3	3	3.97	4	6.31	3.24	1.99	3.02	2.75	2.15	2.94	4.78	3.91	2	3.49
SW1573	lung	carcinoma	F	3.8	3.77	3	2.39	5	3.64	4.17	3.27	3.92	3.63	2.99	4	2.75	3.01	3	3.03	4	1.94	2.56	3.97	3	1.99	1.94
SW48	large_intestine	carcinoma	F	2	2	2	2	2	2	2.94	2	2	2.14	2	2	2	2.91	1.98	1.99	2	2	2	1.99	2	2	2
SW626	ovary	carcinoma	F	2.84	3.14	4.49	2.41	3.16	2	5	2.86	5.01	3.53	3	3.38	3	2.06	2.95	2.97	2.37	2	3.82	6.11	4	2.56	2
SW780	urinary_tract	carcinoma	F	3.99	3.47	3.71	3	3.99	3	3.61	3.99	2.82	2.81	3.29	4	4	4.02	4.02	3.96	4.43	3.17	3.87	5.13	4	3	3.61
SW948	large_intestine	carcinoma	F	2.5	4	3	2.01	2.27	3	4	3	3.24	1.94	3	3	5.9	2	2.32	1.99	3	2	3.05	3.88	2.01	2	3.63
SW954	vulva	carcinoma	F	1.98	2	1.86	2	2	2	2	2.01	1.49	2	1.53	2	2	2.01	2	1.99	2	0.99	2	2	2	2	2
SW962	vulva	carcinoma	F	3.51	3	3.39	3.02	4	3	3.35	4.39	3.25	3.61	3.56	2.95	3	3.78	2.55	4.4	3.88	2.23	4.05	5.61	3.81	3.38	3.8
T47D	breast	carcinoma	F	2.9	2	3.4	2.03	3.29	2.37	3.06	3.49	2.64	3.21	3.85	3.55	2.09	3.89	3	2.77	3.5	2	1.99	3.51	3	2.03	1.45
TC-YIK	cervix	carcinoma	F	1.99	1.92	2	1.95	2.11	2.98	3	2.14	1.77	2	2	2	3	1.95	2	2	2	3	1.96	2.98	2.01	2	2
TCCSUP	urinary_tract	carcinoma	F	3.47	2.01	3	2	4.78	2.75	4.01	3.02	3.02	3.7	3	3.24	3.67	3.02	3	3.99	3	2.26	3	4	2.99	3	2
TE-5	oesophagus	carcinoma	F	2.86	2.93	3.24	2.13	2.98	2.99	3.57	3.25	2.49	3.06	2.88	3.11	3.04	4.49	2.73	3.83	2.99	2.61	2.41	3.68	1.9	2.47	2.99
TGBC11TKB	stomach	carcinoma	F	2	2	1.99	1.87	2	1.83	2	2	1.99	2	2.18	3	2	2.03	2	2.58	2	2	2	2	2	2	1
TGBC1TKB	biliary_tract	carcinoma	F	3.05	3.66	2.6	2.11	3.44	3.33	3.46	2.91	2	2.38	3.2	2.67	2.98	2.09	2.86	2.31	3	3.05	3.18	3.94	1.65	2.01	2
TGBC24TKB	biliary_tract	carcinoma	F	2.28	3	2.18	1.89	3.19	2.4	3.38	2.61	2.02	3	2.61	2.87	2	2.03	3.98	2.73	2.88	2.96	2.58	3.1	1.56	2	1.55
TYK-nu	ovary	carcinoma	F	2.96	2.24	2.53	2	3	1.35	3.91	2.98	2	2	2.93	2	2	2.01	2	2.6	2	2	2	3	2	1.99	1.82
UACC-812	breast	carcinoma	F	2.94	2.42	2.72	2	2.92	3	2.98	3.68	2.01	3	2.78	2.89	4.11	2.98	2.67	2.07	3.2	3	2.48	3.51	3.84	2.3	4.19
UACC-893	breast	carcinoma	F	3.32	3.16	3.07	2.52	2.66	3.39	3.41	3.65	2.21	3.43	3.18	3.1	2	3.39	3.05	3.55	3.16	2.4	2.6	2.95	3.24	2.12	3.18
ZR-75-30	breast	carcinoma	F	4.74	3	4	4	4.41	3.51	3.52	5.12	3.01	4	3.06	4	3.47	4.25	4	3.41	3.76	2	3.93	4.77	2	4	4
22RV1	prostate	carcinoma	M	2.47	1.69	2	1.98	2.02	2	2.4	2.24	2.03	2	2	3	2	2.01	2	2.01	2	2	2	2	1.98	2	1
23132-87	stomach	carcinoma	M	2.16	2.01	2	2	2	2	2	2.83	2	2.09	2	2	2	2.02	2	2	2	2.01	2	2.65	2	2	1
5637	urinary_tract	carcinoma	M	3	3	2.65	2.49	3.34	2.59	4	2.84	4	2	4.09	3.11	3.17	3.02	2.97	1.99	3.49	3	3	4	3.19	3.35	2
639-V	urinary_tract	carcinoma	M	2	2.36	2.99	2	2.54	2.45	2.84	2.68	2	3	2.75	2.15	2	3.01	2.02	2	2.28	2.93	2.4	3.8	2	3	2
786-0	kidney	carcinoma	M	4	4.01	3.99	3.3	3.97	4	4.99	4.7	3.98	3.98	4	3.27	2	4.02	4	3.99	4	3.65	3.43	4.02	4	3.94	2.15
A388	NS	carcinoma	M	2	2	2.46	2	2.52	2	2.15	2.37	1.76	2	2	2	2	2	2.01	1.98	2.38	1.36	2	2.97	2	2	1
A427	lung	carcinoma	M	2.89	3.76	4.03	2.86	4.16	2.87	3.38	2.77	2	3	3.17	3.97	2	2.96	2.02	3.01	3.67	3.72	3.01	3.95	3	2	2
A549	lung	carcinoma	M	2.47	3.39	2.62	2	3	2	3.01	3.14	2.96	3	2.66	3	2	3.02	3.54	3	3.91	2	3.63	3.45	1.99	2.01	2.02
A704	kidney	carcinoma	M	1.95	2.01	1.58	2	2.47	1.64	3	2	1.04	2.01	2	2.97	2	1	2	1.79	2	2	2	1.99	2	2	1
ABC-1	lung	carcinoma	M	2.51	2.67	2.85	2.47	3.02	2.12	2.6	2.6	1.78	2.3	2.33	2.72	1.87	2.9	2.18	1.96	2.2	2.14	2.64	3.36	2	2.38	1.22
ACHN	kidney	carcinoma	M	2.47	3	2	2	2	2	3.96	2.01	1.96	2.7	2	3.99	2	2	2	3.05	3	2	2	2	2	2	1
BB65-RCC	kidney	carcinoma	M	1.95	2	1.32	2.2	2	1.36	2	1.02	1	2	1.42	2.11	1	1.01	2	2	1.79	1.94	2	2	2	2	1
BEN	lung	carcinoma	M	3.83	4.67	3	3.42	3.71	3.13	4.34	3.06	3	2.97	4.23	4.7	2.43	3.04	3.83	4.31	3.9	4.2	3.28	5.14	3.69	3.01	2.3
BFTC-909	kidney	carcinoma	M	3.02	3.31	3.35	2.01	3.85	3.31	4.35	4.57	4.36	4	2.18	3	3.76	3.01	3.37	2.99	3.49	2.59	3.04	4.01	3.85	3.09	2
BHY	upper_aerodigestive_tract	carcinoma	M	3.1	2.38	2.55	2.4	3.78	2.36	3.19	3.37	3.78	2.89	3.72	3.06	3.09	3.98	2.73	2.65	2.82	1.24	3.02	5.06	2.02	3.94	1.62
C2BBe1	large_intestine	carcinoma	M	3.1	4.21	3.39	3.01	4	3.43	3.84	3.07	2.39	4.72	4.83	4.28	4.02	2.99	3.15	4.46	3.99	2.44	2.95	5.64	3.71	3.48	2.01
Ca9-22	upper_aerodigestive_tract	carcinoma	M	2.68	2.46	2.78	2.05	2.27	2.76	2.56	3.09	2.86	2.81	2.49	3.01	2.81	2.08	3.1	3.08	2.39	1.88	2.28	2.99	2.38	2.12	1.34
CAKI-1	kidney	carcinoma	M	3.86	3.01	3.34	3.3	3.45	3	4.1	4.36	2.88	3.31	2.59	4	3.56	2.02	3	3.73	4.35	2.38	2.97	3.08	3	2.01	2
CAL-27	upper_aerodigestive_tract	carcinoma	M	2	2	2.05	1.16	2.01	2.01	2.73	1.69	2.6	1.72	2.36	2	2	2.05	2.01	2	2	1.4	2	2.51	2	2	1
CAL-33	upper_aerodigestive_tract	carcinoma	M	2	2	2.06	1.97	2	2	2.73	2.42	2.62	2	2	1.94	2	2.01	2	2.34	2	1.38	2	3.1	2	2	1.01
CAL-54	kidney	carcinoma	M	2	3	2.6	2	2	2	3.92	3	2.37	2	2	3	2	2.01	2.01	3	3	2	2	3	2	2	1
Calu-1	lung	carcinoma	M	3	3	2.97	2.29	3.34	3	3.07	2	2.63	2	3	3.53	1.49	3.02	3	2.4	2.76	3.99	2.45	3.99	2	2	2
Calu-3	lung	carcinoma	M	2.84	3	3.87	2	3.61	2.92	3.44	2.97	2.12	2.85	2.59	3.2	1.42	3.01	2.7	3.91	3.03	3.04	3.15	2.98	2	3.51	2
CAPAN-1	pancreas	carcinoma	M	2.71	2.76	3.57	2.05	2.67	1.92	3.75	2.58	2.33	2.36	2.89	2.54	2.3	3.47	3.55	2.91	3.1	2.07	2.78	2.71	2.01	2.43	1
Capan-2	pancreas	carcinoma	M	3.3	3	3.29	4	4	2	3.99	3.4	2.63	4	4.09	2.9	4	4.02	3.02	4	2.65	2	2.92	4	2.72	2	2
ChaGo-K-1	lung	carcinoma	M	2.56	2.14	2.28	2.19	2.67	2.01	3	1.52	1.62	1.91	1.76	2.04	1.96	2.06	2.39	2.32	2	2.54	2.47	2.62	2	2.6	1
COLO-205	large_intestine	carcinoma	M	3.24	3.01	3.07	3	3.88	3.28	3	3.01	3.38	2.77	3	3.15	6.96	2.95	4.01	2.99	3.71	2	2.95	4.87	2.95	3	2
COLO-320-HSR	large_intestine	carcinoma	M	2.22	2.74	2.4	1.99	2	1.97	2	2.11	2.68	2.34	2.42	2.73	3.1	2.01	1.96	3.01	2.74	2	2	2.85	2.01	2	1.8
COLO-678	large_intestine	carcinoma	M	2.58	1.97	2.51	1.87	2.51	1.69	2.99	1.97	1.98	2.95	2.9	2.42	3.58	1.99	2.95	2	2.81	1.73	2	3.07	1.99	1.3	1.99
COR-L23	lung	carcinoma	M	2.16	2.01	2.72	1.95	2.36	2	2.09	2.41	1.88	2	3	2.22	2.05	2.65	2.89	2.91	2.01	2	2	3	2	2.19	1.64
COR-L279	lung	carcinoma	M	3.9	3.01	3.13	2.39	3.64	3	4	3.99	2.68	2.01	3	4	2	4.03	2.25	2.82	4	3.97	4.22	4.01	3	4.02	2
COR-L51	lung	carcinoma	M	1.99	1.94	2.07	2	2	1.61	2	2	2	1.15	2	1.77	2.08	2.18	2	2	1.72	3	2	2	1.99	2	1
COR-L88	lung	carcinoma	M	3.72	3	2.87	3.78	3.24	4	3	3.98	4.17	2.2	3.9	3.81	2.84	4.01	2.01	4	3.08	3.99	3.94	4	3	2	1.99
DMS-114	lung	carcinoma	M	3.66	2.61	2.41	1.97	2.86	2.79	3.38	3.27	1.93	3.95	2.61	3.02	1.94	2.01	3.57	3.28	3.04	2.94	3.31	2.78	2.9	2	1.77
DMS-153	lung	carcinoma	M	2.55	2	1.56	1.74	1.55	2.04	2.34	1.76	2	1.7	2.05	2	2	1.92	1	1.82	1.7	1.77	1.98	2	1.88	2	1.24
DU-145	prostate	carcinoma	M	2.55	2.35	2.33	2.06	3.36	2.35	3	3	2.85	2.86	2.63	2.78	1.99	4.33	3.03	2.61	2.94	2.91	2.51	2.57	3.86	2.24	1.01
DV-90	lung	carcinoma	M	2.2	2	2	2	2	1.95	2	3	2	2	2	2	2	2.01	2.01	1.99	2	2	2	2	2	2	1
EC-GI-10	oesophagus	carcinoma	M	3.3	4	3.58	3.07	3.42	3.8	3.64	3.73	5.18	2.77	3.2	4.05	3.46	4.34	2.85	4.24	4.61	2.56	3.02	4.32	3	3.49	1.93
ECC12	stomach	carcinoma	M	2.65	2.05	2.43	1.86	2.36	1.99	2.52	2.47	2.02	2.33	2.38	2.47	2	2.51	1.96	2	2.09	2.01	2.7	3.02	2	2.03	1
ECC4	gastrointestinal_tract_(site_indeterminate)	carcinoma	M	3.18	3.05	2.6	2.07	2.96	2.44	4.45	2.69	3.36	2.14	2.19	3.08	2.54	2.34	2.82	3.2	2.39	2.12	4.17	4.05	2.2	2.54	2.06
EGI-1	biliary_tract	carcinoma	M	3	3.02	2.28	2.51	3.52	2.79	2	2.89	2.96	3.01	3.99	2.69	2.95	3.03	2.07	2.93	3.71	2.47	2.99	3	3	3.01	1.01
EPLC-272H	lung	carcinoma	M	3.34	2.93	2.91	2.25	3.5	3.08	4.25	3.55	3.17	3.27	3.36	3.28	2.58	3.37	3.33	2.6	3.05	1.62	2.78	3.48	3	4.06	2
FADU	upper_aerodigestive_tract	carcinoma	M	3.21	2.78	3.04	2.02	3.44	3	3.06	3.6	3.01	2.7	2.93	3.45	2.7	4.65	3.34	3.69	3.09	1.92	2.33	2.57	2.08	3.21	1.43
FTC-133	thyroid	carcinoma	M	2.19	1.62	2	1.96	2	2	3.56	2	2.36	2	1.7	1.79	1.39	3	1.99	2	2	2	3	2.52	2	2	1.3
GT3TKB	stomach	carcinoma	M	2.32	2.18	2.93	1.95	2.15	2.68	2.75	1.97	1.61	2.13	2.81	2.03	2	2.01	2	2.95	2.28	1.98	2	2.01	2.01	1.8	2
HA7-RCC	kidney	carcinoma	M	3.01	3.94	3.35	3	4.78	3.99	4.34	4.71	4.05	3.05	3.01	5	4	2.36	3.02	3.76	3.84	2.67	3.51	4.99	3.99	2	2.13
HCT-116	large_intestine	carcinoma	M	2	2	2	1.99	2	2	2	2.54	2	2.21	2	2	2	2.01	2	2.1	2.48	2	1.99	2	2	2	1
HCT-15	large_intestine	carcinoma	M	2	2.01	2	2	2	2	2	2	2	2	2	2	2	2.01	1.99	2	1.99	2	2	1.98	2	2	1
HLE	liver	carcinoma	M	2.6	2.51	2.47	2.66	3.22	2.8	2.23	2.93	2	3	3.55	3.39	1.35	2.08	2	3.03	3.11	2.75	2.6	4	2.65	2.04	2
HN	upper_aerodigestive_tract	carcinoma	M	2.99	3.33	3.64	2.12	3.63	3.09	3.97	3.83	3.41	3.43	2.99	2.78	2.99	3.01	2.03	2.99	2.81	2.21	3.85	3.62	3.15	4.34	1.61
HPAF-II	pancreas	carcinoma	M	2.75	2.97	2.84	2	3	2	2.77	2.88	2	2.17	2.68	3.68	1.37	4	2.02	2.92	2	2	2.01	3.98	2.38	2.01	2
HSC-2	upper_aerodigestive_tract	carcinoma	M	2.33	2.16	2.83	1.99	3.14	2.83	2.75	2.26	2.75	2.1	3.49	2.53	3.18	3.05	2	2.25	2.78	1.52	2.23	3.89	2.01	2.77	1.61
HSC-3	upper_aerodigestive_tract	carcinoma	M	2.89	2.44	2.42	2.28	3.2	2.42	2.42	2.68	3.2	3.4	2.92	3	3	3.91	2.07	2.02	2.93	1.4	2.32	3.01	2.12	2.83	1.61
HSC-4	upper_aerodigestive_tract	carcinoma	M	3.92	3.45	3.68	2	3.36	3	4.41	3.37	4.03	3.71	3.5	3.37	4	4.87	4	3.44	3.67	3	3.01	5.58	2.01	2.97	2
HT-1197	urinary_tract	carcinoma	M	2.96	2.92	2.97	2.5	3.68	2.98	3.05	3.62	3.66	3.28	3.55	3.97	3.31	4.02	2.17	3.36	2.98	2.67	3.18	4.74	4.1	3.44	2.01
HUH-6-clone5	liver	carcinoma	M	2	3.06	1.99	2	2.63	2	1.99	2.27	2	2	2	3.01	1.99	2.01	2	1.99	2	2	1.99	3	2	2	0.97
HuP-T3	pancreas	carcinoma	M	2	2	2	1.82	2	1.11	2.01	1.99	1.71	1.13	1.7	1.75	2	2.84	2	2	2.33	2	1.76	1.62	1.99	1	1
HuP-T4	pancreas	carcinoma	M	3.47	3.01	3.91	3	3	3.86	3.01	2.9	3.4	3	4.97	4	3	3.02	4	3.66	4.43	3	3	3.1	4	3	2.22
HUTU-80	small_intestine	carcinoma	M	1.98	1.99	2	2	2	2	2	2	2	2	2	2	1.95	2	2	2	1.99	2	2	2	2	2	1
IA-LM	lung	carcinoma	M	2.3	2.05	2.03	2	2.94	2.42	2.52	3.07	1.96	2.07	2.59	3.23	1.7	3.34	1.99	2.02	2.37	2.05	2.04	2.34	2	2	1.35
IST-SL1	lung	carcinoma	M	3.98	3.51	4	2.64	3.09	3	4	2.94	3.28	2.01	3	4	2	2.01	3.99	4.37	3.61	3.64	4	4	2.99	3	2
IST-SL2	lung	carcinoma	M	2.76	1.94	1.88	2	1.66	2.9	2	3.09	2	1.37	2	1.98	1.64	2.01	2	2.01	1.73	2	2.33	2	1.99	2	0.99
KATOIII	stomach	carcinoma	M	2.91	3.25	4.02	3	2.99	3.99	5.45	4.03	3.99	3.13	4.38	3.4	4	3.03	3.97	3.98	4.77	3	3.22	5.43	2.04	3.99	2.99
KNS-62	lung	carcinoma	M	2.47	2	2.82	1.9	2.63	2.56	3.37	2.52	2.25	2.99	3	3	2.77	3.01	3	2.99	2.72	1.47	2	3.69	1.78	2.26	1.11
KOSC-2	upper_aerodigestive_tract	carcinoma	M	3.11	2.78	3.07	2.22	2.38	2.41	3.44	2.36	4.21	3	3.62	2.85	3.45	3.02	2	3	2.3	2	2.66	3.56	2.43	3.97	1.59
KP-4	pancreas	carcinoma	M	3	2.98	3.42	2.66	4	3.14	4.07	2.81	3.08	2.96	3	3.54	2	3.22	2.36	2.61	3.73	2.27	2.74	2.58	3.61	2.43	2.15
KU-19-19	urinary_tract	carcinoma	M	3.76	3.15	3.46	2.82	3.31	2.99	3.18	3.15	3.76	3	2.66	4	3	3.26	3.99	3.67	3	3.23	3.25	3.97	4	3	1.61
KYSE-140	oesophagus	carcinoma	M	2.87	2.99	3.28	2.1	2.36	2.75	3.46	3.02	3.26	3.49	2.82	2.77	3.38	4.4	3	2.98	2.99	2.2	3.64	2.1	2	3.12	1.49
KYSE-270	oesophagus	carcinoma	M	3.47	2.47	3.44	1.98	3.27	2.86	2.72	3.59	2.69	2.68	2.53	3.16	3.07	3.46	2.61	3	3.23	2.45	2.44	3.8	3.01	2.24	2
KYSE-410	oesophagus	carcinoma	M	3.71	4.19	4.72	3.13	4.03	4.12	5.02	4.9	3.6	3.3	3.64	4.86	3.99	4.27	4.42	4.02	4.17	3.72	4.05	5.5	2.98	4.14	2
KYSE-450	oesophagus	carcinoma	M	2.19	2.36	2.54	1.65	2.6	2.26	2.67	2.02	3.11	1.99	2.89	2.5	2.01	2.01	2.36	2.82	2.99	1.67	2.01	2.69	2.06	2.13	1.07
KYSE-70	oesophagus	carcinoma	M	2.6	1.97	2.71	2.01	2.53	2.04	2.66	2.38	3.07	2.78	2.99	2.82	2	2.61	2.66	2.24	2.51	2.07	2.46	3.15	2.29	2.99	2
LB647-SCLC	lung	carcinoma	M	2.59	2	2.53	2.81	2.28	2	2	2.01	2	2	2	2	3.44	2.9	2.03	2.96	3.42	2.57	2	2	2.01	2	2
LB771-HNC	upper_aerodigestive_tract	carcinoma	M	2.73	3.1	3.5	1.99	3.5	3.1	3.97	2.98	3.26	2.89	3.04	3.08	3	2.42	3.75	3.65	2.96	3.97	3.8	3.28	3.34	3.31	1.71
LB831-BLC	urinary_tract	carcinoma	M	3.3	3.01	3.06	3.33	4	4.14	4	3	4	2.32	2.69	2.92	2.89	2.65	2.35	2.39	2.99	4	3	4.38	2.04	2.01	2
LB996-RCC	kidney	carcinoma	M	1.92	2	1.75	2	2	2	3	2	1.63	2	2	3	2	2.01	2.01	2.96	2	2.01	2.29	1.55	2	1.02	1
LCLC-97TM1	lung	carcinoma	M	2.94	3	3.53	3.05	3.01	2.36	3.87	3.49	2.7	2.7	2.59	3.94	1.99	3.02	2.03	2.99	2.87	2	2.02	1.98	2.95	2	1.01
LK-2	lung	carcinoma	M	3.02	3	2.78	2.15	3.22	2.72	3	3.56	3.05	2	2.62	3.08	3	2.01	3	2.02	3.44	2.11	2.04	2.01	3	2	1
LNCaP-Clone-FGC	prostate	carcinoma	M	3.92	2.86	4.03	3.98	4.02	3.93	4	4.01	4	3.89	4	4	3.18	4.03	3.99	3.93	3.98	4	3.71	4	3.86	3.96	2.03
LoVo	large_intestine	carcinoma	M	2	2	2	2	3	2	3	2	2	2	2	3	2	2.01	3	1.99	2	2	2	2	2	2.03	1
LS-1034	large_intestine	carcinoma	M	2.56	2.98	2.92	2.78	2.94	3	2.95	3	3	3	4	3.74	4	3.02	4.01	4	2.69	2.01	2.99	4.75	2.02	2.01	2.01
LS-411N	large_intestine	carcinoma	M	3	3.01	3.55	3	3.95	3.62	4.21	3.68	3.04	4	3.54	4.14	4.09	3.03	3.58	2.99	3.39	2.42	2.99	3	2.01	3.01	2.09
LS-513	large_intestine	carcinoma	M	2.46	1.99	1.99	2	3	2	3	2	3	2	2	2	4	2.01	2.17	2	2	2	2	1.99	2.01	2	1
LU-134-A	lung	carcinoma	M	2.84	2	2	2.07	3.09	2.6	3	3	3	1.99	3.27	2	3.01	3.02	1.87	2	2.99	2	2.98	3.99	2.02	2	2
LU-135	lung	carcinoma	M	3.39	2.66	1.55	2	2.29	2	3.01	3.19	2.76	2	2	2.02	2.06	3	2.02	2	3	2	3.98	3.76	3.96	2.99	1.01
LU-139	lung	carcinoma	M	3.55	2.36	3.57	3	2.58	2.99	2.98	3.57	3	2.01	2.65	3.66	2	3.01	2.91	3.28	3.96	3.7	3.12	3.6	3	2	1.01
LU-165	lung	carcinoma	M	2.14	1.92	1.54	2.21	1.82	2.03	2.01	1.85	2	1.07	1.91	1.67	1.42	1.99	2.29	2.51	2.27	1.32	2.01	2.01	1.97	1.01	1
LU-65	lung	carcinoma	M	4.78	4	5.04	3.54	5.13	5.42	7.07	4.73	4.12	4.69	3.98	4.08	4.73	4.05	5.25	4.46	4.05	3.18	5.18	4	4.12	3.74	2.67
LU-99A	lung	carcinoma	M	2.66	2.48	3	1.99	4.01	3.11	2.01	3.32	2.26	3.52	2.45	3.7	2.01	2.73	2.99	2.14	2.72	2	2.68	2.95	1.74	2.13	1.02
LXF-289	lung	carcinoma	M	2.48	2.93	2.95	2.44	3.24	2.82	3.47	3.74	3.76	2.98	3.41	3	2.58	2.83	2.02	2.94	2.97	2	3.79	2.88	2.1	2.64	1.61
MIA-PaCa-2	pancreas	carcinoma	M	2.99	3	2.74	1.99	3.98	2.96	3.79	2.47	2.56	3	2	2.52	2.04	3.02	2	2.67	2.97	2.97	3	2.99	3	2.23	2.27
MKN1	stomach	carcinoma	M	3.01	3	3	2.92	4.28	2.96	3.78	3.21	3.53	2.03	3.01	3.41	3	2.79	2.02	2.18	2.88	2.88	3.54	4.25	2.99	2	2
MKN7	stomach	carcinoma	M	2.99	3.26	2.98	2.51	3.71	3.03	3.21	3.34	2.87	2	3.69	2.46	3.01	3.76	2.63	3.16	3.28	3.14	4.3	5.42	3.12	3.16	2.02
NCI-H1092	lung	carcinoma	M	3.48	2	2.58	3	2.27	2.26	4	4.18	3.36	2.07	3.63	2.59	4.26	3.59	2	3	2.72	3.66	2.29	2.99	3.33	2.59	2
NCI-H1105	lung	carcinoma	M	3.79	3	3.88	2	2.54	4.18	4	3.68	3.16	2	4.28	3.79	2.83	4.02	2.73	2.7	3.37	3.72	4.13	4.03	4	3.02	2.13
NCI-H1155	lung	carcinoma	M	2	2.13	2.04	2	2	2	2.31	3	1.99	1.7	2	2	2	2.01	2.01	2	2	2	2	2	2	2.43	2.04
NCI-H128	lung	carcinoma	M	3.75	2.56	2.63	2.01	2.54	3	3.01	4.27	3	1.81	3.66	3.62	3.06	3.35	2	2.02	3	4	3	2.75	3	2.01	1.99
NCI-H1355	lung	carcinoma	M	2.97	2.39	2	2.85	2.37	2	2	3.01	2.11	2.01	2.43	2.65	0.98	3.01	2.45	2.05	2.78	3	2.58	2	2.42	2	1.51
NCI-H1437	lung	carcinoma	M	3.16	2.82	2.96	2	3.21	2.23	3	3.2	2.56	3.2	3.07	3.42	2	3.69	3.55	3.82	2.79	2.63	2	2.62	2.97	3	2
NCI-H146	lung	carcinoma	M	2.81	2.74	3.54	2.46	2.48	3.7	3.01	3.39	2.71	3.39	3.08	3.49	3.43	2.4	2.26	2.82	3	5.18	3.73	4.04	2	2.01	2.01
NCI-H1522	lung	carcinoma	M	2	2	1.53	1.91	1.64	2	2.31	2	2	1.32	2	2	1.59	2.02	2	1.99	1.72	2	1.84	2	2	2	1
NCI-H1563	lung	carcinoma	M	3.4	4.06	4.17	3	4.44	3.03	3.78	4.02	3.4	3.03	3.92	3.09	4.07	5	3	3.25	4.53	3	3.98	4.84	3.94	4.01	2.03
NCI-H157	lung	carcinoma	M	2.59	2.45	2.16	2.19	2.73	2.39	2.97	2.64	1.99	1.98	3	2.45	2	2.61	2.41	2.62	2	2.19	3.19	3.01	2	2	1.42
NCI-H1581	lung	carcinoma	M	4	3.6	3.09	2.02	2.99	4	3.43	3.91	2	4	3.82	3.5	2.01	3.87	3.08	3.21	3.45	3.18	2	3.99	3.88	2.01	2
NCI-H1623	lung	carcinoma	M	3.03	3.55	2.82	2	2.41	1.45	4.07	3.49	2.39	2.01	2.81	3.67	2.01	2.96	3	2.58	2.69	2.22	3.18	3	2.54	2.99	1
NCI-H1648	lung	carcinoma	M	2.12	2.38	3.05	2.28	2.84	2.57	2.68	3.43	1.77	1.9	2.61	2.74	1.97	3.06	3	2.1	2.71	1.48	2.05	2.91	3	1.94	1.36
NCI-H1650	lung	carcinoma	M	2	2.12	2.01	2	2.54	1.35	2.66	2.31	1.99	1.64	2.02	2	1	1.87	2	3.12	2.01	2	2.5	3.21	2	1.98	1
NCI-H1694	lung	carcinoma	M	3	3.2	2.02	2	2.59	2.07	2.97	2.46	2.2	1.9	1.67	2.53	2.45	3.98	1.88	2.02	3.01	2	2.75	2.06	4.27	2.33	1.84
NCI-H1703	lung	carcinoma	M	2.48	2.21	1.79	2.08	3.79	3	2.47	2.38	1.71	2.63	1.75	2.54	2	2.01	2.01	2.02	2.06	3	2	2.05	2	2.99	1.76
NCI-H1770	lung	carcinoma	M	3.87	2.58	2	2	2	2.22	3.99	2.95	3	1.99	3	2.27	3.29	2.8	3.13	2.92	2.73	2.36	3	3	3.19	2.01	2
NCI-H1792	lung	carcinoma	M	2.03	2.39	1.99	2.09	2.46	2.01	2.79	2.07	1.82	2.31	2.12	2.18	1.01	3.36	3	2.32	2.37	3.05	2.78	2.47	1.63	2	1.25
NCI-H1926	lung	carcinoma	M	2.54	1.98	1.79	1.29	2	2	2	2.36	2.31	1.7	1.82	2	1.11	2.02	1.58	1.95	1.54	2.38	2.01	2	2.59	2.04	1.16
NCI-H1930	lung	carcinoma	M	3.44	3.15	2.54	3	2.81	3.18	3.51	3.45	3.37	2	3.43	3.62	3.98	3.02	2.03	2.41	3.25	3.61	3.42	4.02	2.02	3	2.37
NCI-H1963	lung	carcinoma	M	2.49	2	1.55	2	1.6	2	2	2	2.12	1.3	2	2	2.84	2.01	2	1.61	2.04	4.02	2	2	2	2.01	1.49
NCI-H2030	lung	carcinoma	M	2.09	2.49	1.99	2.03	2.27	2.34	2.37	2.04	1.25	2.3	2	1.98	1.09	3.6	3	3.1	2.31	1.77	2	2.32	2.02	2	1.6
NCI-H2087	lung	carcinoma	M	2.71	2.59	3.02	1.84	3.62	2	2.4	2.4	1.91	2.13	3.42	2.94	2	3.62	2.98	2.6	2	1.23	1.73	2.38	2	2.01	1.08
NCI-H209	lung	carcinoma	M	3.89	4.05	3.26	3.76	3.45	4.39	4.54	5.36	4	3.71	4.01	4	4	4.02	4	3.87	4.01	5.16	4	3.98	4	3.97	2.1
NCI-H2107	lung	carcinoma	M	3.89	3.01	3.45	2	2.54	2.68	4	2.68	3.13	2	2.97	4	3	4.04	2.04	3	2.72	3.67	3	3	4	3	3
NCI-H2126	lung	carcinoma	M	3.2	3.43	2.64	3.08	3.69	2.59	4.24	3.19	2.65	2.77	3.67	3.43	4.02	4.05	3.54	2.99	3.61	1.79	2.78	4.01	3.13	3.06	2.63
NCI-H2141	lung	carcinoma	M	3.21	2.24	2.4	2.08	2.54	2.91	2.87	3.36	3.33	1.79	3.16	3.47	3.99	4.04	2	2.49	2.64	3.79	3.01	3.52	3	2.01	2
NCI-H2170	lung	carcinoma	M	5.98	6.33	4.01	6	4.81	5	7.68	6.08	4.21	4.33	5.94	5.26	8	6.68	4.05	6.01	5.5	6	6.44	7.98	4.01	6	3.67
NCI-H2171	lung	carcinoma	M	1.96	2.06	1.67	1.01	1.62	2	2	1.43	1.84	1	1.8	2.18	1.7	3	2	2	2.03	1.87	2.04	2.86	2	2.01	1
NCI-H2196	lung	carcinoma	M	1.92	1.84	2.14	1.27	1.87	1.9	1.96	2.02	2.24	1.01	1.99	2.06	1	1.74	1	1.41	1.53	2.14	2	2.02	2	1.29	1
NCI-H2227	lung	carcinoma	M	3	3.4	2.16	2	2.37	2.22	2.61	2.17	2.4	2	2.6	2.5	2	3	2.01	2.41	2.59	3	3.2	3	3	2.15	2.96
NCI-H226	lung	carcinoma	M	1.85	1.92	1.86	2	2	2	2.29	2	1.83	1.89	2	2.39	1.79	2	2.43	1.99	2	2	2.14	1.72	2	1.01	1
NCI-H2291	lung	carcinoma	M	3.01	3.18	3.99	3	2.96	2.01	4.01	3.49	3.23	2.99	2.31	3.24	1	3.02	2.41	3	2.72	1.27	2.99	2.1	1.93	3.97	1.65
NCI-H23	lung	carcinoma	M	3.09	3.56	3.09	3.17	2.98	2.84	3.86	3.79	2.32	2.86	2.27	3.28	1.99	3.16	3	2.64	2.72	2.27	2.09	4.02	1.99	2.03	2.26
NCI-H2342	lung	carcinoma	M	4.3	4.82	3.4	2.5	3.54	4.31	5	3.67	3.03	3.79	4.29	3.86	3.51	4.46	3.18	3.85	3.61	2.15	4.51	4.7	3.2	4.33	1.99
NCI-H2405	lung	carcinoma	M	3.81	3.97	3.78	3.27	4.45	3.56	4.99	3.7	1.99	4	3.99	4	4	4	4	4.56	3.9	2.95	3.79	5.24	4	2.87	2.02
NCI-H250	lung	carcinoma	M	2.9	2	2.99	2.23	2.28	2.48	2.98	4	2.98	2.02	2	3.45	2	2.01	1.99	2.03	3.82	4.01	4.19	3.32	2.02	2.24	3
NCI-H322M	lung	carcinoma	M	2.47	2.57	2.26	2.41	2.34	1.65	2.21	2.45	1.99	2.25	2.67	2.96	2.01	3.15	3.05	2.66	2.29	1.58	2	2.88	2.01	2.13	1
NCI-H345	lung	carcinoma	M	3.09	3.14	2.21	2	2.55	2.78	3	2.67	2.87	1.99	3	2.86	2.62	3.49	2.02	2.45	2.79	3	2.8	3.88	3.89	2.04	2
NCI-H358	lung	carcinoma	M	3.75	4.01	2.98	4.12	3.46	2.5	3	4.43	3.42	2.01	3.22	2.89	2.99	4.63	4.02	3.84	3.64	2.38	2.59	4.31	3	3	2.01
NCI-H441	lung	carcinoma	M	2.87	3.01	2.88	3.06	3.26	2.36	3.23	3.34	1.86	2.01	2.84	2.91	1.83	3.06	2.01	2.71	3.12	2.03	1.95	2.58	3.35	2.33	1.65
NCI-H446	lung	carcinoma	M	3.99	3.04	2.97	2.89	3.69	3.29	2.87	3.85	3.02	2.31	4	3.07	1.8	3.65	3	2.4	3.01	3	4	4	4	3.45	2
NCI-H460	lung	carcinoma	M	2.97	3	1.99	1.94	3	2	2.84	2.1	2.63	2.7	2	2.74	2	3.01	3.02	2.89	3	2	2.02	3	2	1.97	2.02
NCI-H508	large_intestine	carcinoma	M	3.48	4.98	5.62	2.99	4.42	4.76	6	4.95	4.32	4.02	4.27	3.99	10.56	3.59	4.02	3.96	5.5	4	3.99	5.96	5.21	4	2
NCI-H510A	lung	carcinoma	M	3.52	3.08	2.31	2.31	2.54	2.46	2.46	3.04	2.66	2.64	2.68	3.27	2.02	3.04	2.03	2.63	3.42	3.55	3	3.52	2.81	2.01	2
NCI-H520	lung	carcinoma	M	2.15	2.7	2.56	1.99	2.54	2.29	1.98	2.79	2	2.12	2.61	2.23	1.99	1.98	2.44	2.83	2.14	1.72	1.77	1.64	2.02	1.6	1.73
NCI-H522	lung	carcinoma	M	2.98	3.01	2.35	2	2.76	2.91	3.24	2.22	2.01	3	3	2.01	1.28	2.31	1.99	2.01	3.18	2.21	2	2.28	3.19	2	2
NCI-H524	lung	carcinoma	M	2	2	2.54	2	2.29	2.28	2	2.12	2.22	1	2	2	2.15	3.78	3	3	2.88	2	2.68	3	3	2.01	2
NCI-H526	lung	carcinoma	M	3.44	3.07	2.91	2.72	2.57	3.03	3.55	3.27	2.51	2	4.57	3	4.3	3	3	2.33	2.91	2.39	3.19	3.99	3	2.04	2.33
NCI-H596	lung	carcinoma	M	3.32	2.94	3.06	2.97	4.04	2.58	3.58	3.1	2.97	2	2.99	2	2	3.24	3.12	2.99	2.62	1.9	2.83	3.94	3	2.01	2
NCI-H630	large_intestine	carcinoma	M	2.53	2.9	2.54	2.13	2.56	2.97	2.99	3	3.49	2.86	2.97	3.6	5.05	2.44	2.86	2.99	3	2.38	3	4.09	2.03	2.7	2.27
NCI-H650	lung	carcinoma	M	4.06	5.24	4.43	3.95	5.06	4.51	5.21	3.94	3.82	4.06	5.75	5.8	3.99	5.1	4.24	4.23	4.6	3.53	4.73	5.59	2.85	4.32	2.94
NCI-H661	lung	carcinoma	M	3.79	4.76	2.5	2.44	4.55	4.07	4.64	3.03	2.02	2.31	3.04	3.29	2.58	4.65	1.92	2.64	3.73	3.29	4.08	4.92	4.6	3	1.93
NCI-H69	lung	carcinoma	M	1.47	1.08	1.19	1	2	1.94	2	2	2	1	2	1.74	1.45	2.01	1.58	1.4	1.71	3	2	1.53	2.05	1.96	1
NCI-H716	large_intestine	carcinoma	M	3	3.33	2.25	2.74	2.96	2.2	4.37	2.35	1.73	2.9	2.33	3	3.43	3.96	3	3.67	2	2.06	2	3.56	2.02	2	1.83
NCI-H747	large_intestine	carcinoma	M	2.95	3	3.06	2	4	2.99	4	2.87	3.71	3	4	3	2.89	2.02	2	3	3.44	1.01	3	3.69	2	2	2.22
NCI-H748	lung	carcinoma	M	2.53	2.64	2	1.98	3.78	3.37	3	3.01	3.57	2	2.53	2.82	3.31	3.32	2	2	3.11	3.04	3.31	3.19	2.01	2.32	2.01
NCI-H774	lung	carcinoma	M	2.11	2	2.12	1.4	2.27	2.97	2.06	1.67	2.42	1.61	2.56	2.84	1.44	1.99	2	1.57	2.46	2	2	2	1.83	1.24	1.31
NCI-H810	lung	carcinoma	M	3.08	2.91	2.88	2.04	2.54	2	3.28	2.4	2.72	2.01	2.54	3.26	2.57	3.02	2.53	2.37	2.79	1.81	2.66	3.16	2.08	2.27	1.01
NCI-H82	lung	carcinoma	M	3.09	3	2.53	2	2.02	2.71	2.94	3.08	1.99	2	2	2.45	3.17	2.34	2	2.88	3.01	2.15	2.99	2.99	3	2	2
NCI-N87	stomach	carcinoma	M	1.88	2	1.65	1.74	1.96	1.71	1.66	2.12	2	2	1.65	2	2	1.55	2	2	1.91	1.22	1.94	2	1.12	2.01	1
NCI-SNU-1	stomach	carcinoma	M	2	2	1.99	1.89	2	2	2	2	2	2	2	2	2	2.01	2	1.98	2	2	2	2.96	2	1.99	0.99
NUGC-3	stomach	carcinoma	M	2.82	2.87	2	2.01	2.49	3	2.68	2.74	2.17	2.01	3.05	2.16	2.99	2.02	2	2.01	2.01	2.02	2	4.01	2	2.02	2
OE19	oesophagus	carcinoma	M	2.75	2.43	2.73	2.45	1.7	2.35	3.05	3.97	3.27	2.17	3.39	2.14	4	2.02	2.87	2.01	3.04	1.97	3.17	3.44	2.74	2.89	1.6
OS-RC-2	kidney	carcinoma	M	3.88	2.75	2.38	2	3.02	2	3.72	2	1.97	3	2.99	4	3.06	2.02	4	3.01	3.49	2	3.24	5.19	2.01	4	2
PANC-08-13	pancreas	carcinoma	M	2.05	3	3	1.96	2	2.2	2.02	3.38	2.99	2	3.66	2.54	2	3.94	3	2.04	2.72	1.51	2.13	2.09	2.03	2.39	1
PANC-10-05	pancreas	carcinoma	M	1.67	2	1.53	1.51	2	1.46	2	2.36	2	1.62	2	2	1	1.81	2	1.89	1.66	1.2	2	2	1	1.03	1
PC-3	prostate	carcinoma	M	4.59	4.01	4.4	3.21	4.44	4	5.87	5.26	3.66	4.72	4.97	4.86	3.27	5.45	3.92	4.01	4.48	3.92	5.18	5.56	4	3.07	4
RCC10RGB	kidney	carcinoma	M	2	2	1.55	1.26	2	1.33	2	1.9	1.65	1.7	2	2.02	2	1.01	2	2	2	1	2	2.86	2	2	1
RF-48	stomach	carcinoma	M	2	2	2.97	1.99	2	2	1.7	1.81	2	2	2.16	2.67	2	2	1.99	1.98	2	2	2	2	2	1.98	1
RT4	urinary_tract	carcinoma	M	3.79	4	3.97	3	4	3.55	4	4.11	2.92	2.8	3.93	4.88	3	5.01	5.22	2.97	3.73	3.92	4.78	3.98	3	4	2.02
SBC-1	lung	carcinoma	M	1.94	2.01	2.05	1.8	2	1.05	2.01	2	1.91	1.31	2	2	1	2.01	1.91	1.41	1.72	1	2.15	2	2	1.32	1
SCC-25	upper_aerodigestive_tract	carcinoma	M	2.07	2	1.77	1.52	2.12	2	1.44	2.08	2.21	1.92	1.92	1.99	2	2.83	1.99	1.97	1.98	1.5	1.37	2	1.74	1.97	1
SCC-4	upper_aerodigestive_tract	carcinoma	M	3.29	2.76	3.13	2.98	3.37	2.99	3.85	3.72	2.38	2.7	2.81	2.75	3.71	4.47	2.9	3.2	2.46	2.14	3.1	3.61	2	2.78	1.3
SCC-9	upper_aerodigestive_tract	carcinoma	M	3	3	3.12	2.88	3.34	3.98	3.28	4.05	2.86	3	4	2.85	3.36	4.03	2	2.8	3.94	3	2.7	3.99	3.13	3	2
SCLC-21H	lung	carcinoma	M	3.97	3.99	3.08	3.98	3.79	4.19	3.99	3.43	4.04	2.29	2.96	3.52	3.38	3.99	3.85	3.74	3.35	3.99	3.64	3.98	3.88	3.26	2.02
SHP-77	lung	carcinoma	M	2.11	1.95	1.99	1.36	2.36	1.99	2.27	2.99	2.18	1.64	1.83	2.07	1.85	2.47	2.02	2.07	2.51	2.79	2.1	2.79	1.57	2.18	1.06
SK-CO-1	large_intestine	carcinoma	M	3.84	3.47	3.37	3	3.4	3	4.78	4.12	4.04	3.03	3.23	3.63	5.27	6.82	3.39	2.89	4.06	3.13	3	3.5	3.05	3.74	2.02
SK-HEP-1	liver	carcinoma	M	3	3.09	2.63	2	3	2.69	3.58	3	1.97	3	3	4	2.69	3.02	2.53	2.12	3.99	1.99	2.78	3	2.96	3	2
SK-MES-1	lung	carcinoma	M	3.02	2.43	2.49	2.73	2.54	2.67	3.08	2.07	2.25	2.04	2.59	2.17	2.11	2.87	2.56	2.66	3.13	3	2.21	2.15	3.08	2	1.63
SNU-449	liver	carcinoma	M	2.93	2.54	2	1.8	2	2.34	3	3.95	2.52	3.4	2.01	2	1.37	3.03	2	2.31	3.27	2	2.71	3.33	2.07	2.01	1.81
SNU-475	liver	carcinoma	M	3.5	3.1	2.37	2.25	3	3.41	3.1	3.31	2.62	3.25	3.32	2.87	2.19	3.36	3.01	2.61	2.85	3.45	2.53	4.25	2.99	2.49	2
SNU-C1	large_intestine	carcinoma	M	3.4	3.09	3.56	2	3.12	3.06	4.56	4.28	4	2.6	3.06	2.99	5.67	3.02	3.08	2.99	2.74	2	2.99	4.89	4	3	2.1
SW1990	pancreas	carcinoma	M	2.48	3	2.52	2	2.54	2.31	3	3	1.86	2.51	3.04	2.39	3.34	3.96	2.02	3.09	3.33	1.25	3.27	3.54	2.79	3	1.36
SW620	large_intestine	carcinoma	M	2	2	2.08	1.74	2.5	1.95	3.08	2.05	2	2.37	3	2.45	2.35	2	2.02	2.75	2.44	1.24	2	3.22	2	1.99	1.99
SW837	large_intestine	carcinoma	M	1.7	2	1.55	1.93	2.6	1.67	1.99	1.85	2	2	2.44	2	1	2.02	2	2	1.74	1	1.6	2.09	2	1.46	1.14
SW900	lung	carcinoma	M	2.95	3.21	2.55	3.28	3.41	2	3	2.68	2.32	2.6	2.22	3.33	2	2.94	2	2.39	2.66	1.57	2.6	3	2	2.4	1.11
T84	large_intestine	carcinoma	M	2.26	2.86	3.04	2	2.47	3.35	3.8	2.41	1.92	2.89	3.38	4.17	2	2.99	2.89	2.98	2.54	1.53	2.22	2.89	2.05	2	2.76
UM-UC-3	urinary_tract	carcinoma	M	3.19	3.13	3.51	2.51	3.78	3.86	4.08	4.79	3.54	3.6	3.72	4.36	3.67	3.96	2.95	2.75	3.31	2.82	3.75	5.11	3.71	3	2.06
VM-CUB-1	urinary_tract	carcinoma	M	2.9	2.01	2.48	2.14	2.33	2.08	2.48	3.09	2.6	2.39	2.62	2.37	2.02	2.99	2.84	2.55	2.75	1.8	2.6	3.77	1.3	3	1.02
YAPC	pancreas	carcinoma	M	2.45	3.01	3.11	3	3.72	3.02	3.81	3.36	3.19	3.42	4.4	2.99	3	4.01	3.48	3.13	3.44	2.35	3.04	3.13	3.27	2.17	1.99
H-EMC-SS	bone	chondrosarcoma	F	2	2	2	2	2	2	2	2	2	2	2	2	2	2.01	2	2	2	2	2	2	2	2	2
JAR	placenta	choriocarcinoma	F	2.91	3.02	3.37	2.77	3.63	3.01	3.08	2.62	3.09	2.14	2.63	4.41	3.42	3.24	3	3.5	2.83	3	2.89	3.57	2.99	2.64	2.22
JEG-3	placenta	choriocarcinoma	F	3.14	4.01	3	3.03	4.27	3.04	3.36	2.04	4.59	3.39	3.04	3.03	3.07	4.09	2.94	3.34	3.02	1.77	2.85	3.59	3.02	3.2	1.72
VA-ES-BJ	soft_tissue	epithelioid_sarcoma	M	2.76	3.09	2.4	2	3	3.79	4	3	2	3	2	3	4	2.01	2.02	2.99	4.14	2.01	3	3.96	4	2	2
CADO-ES1	bone	Ewings_sarcoma-peripheral_primitive_neuroectodermal_tumour	F	2.26	2	2	2	2	2	2	3.4	1.98	2	2	2	2	2.01	2	1.99	2.48	1.81	1.98	2	2.01	2	2
ES1	bone	Ewings_sarcoma-peripheral_primitive_neuroectodermal_tumour	F	2.1	2	2	2.01	2	2	2	1.79	1.99	2	2	2.04	2	3.01	2.01	1.42	2	1.62	2	2	2	2	1.23
EW-11	bone	Ewings_sarcoma-peripheral_primitive_neuroectodermal_tumour	F	4.42	3.57	3.2	3.18	2.92	4	4	5.01	3.48	2.03	4	3.8	3	2.61	3	3.91	3.93	3.18	3.24	4	4.3	3	4
EW-12	bone	Ewings_sarcoma-peripheral_primitive_neuroectodermal_tumour	F	3.01	2	2	2	2	3.11	2.79	3.99	2.01	1	2.1	3	2	2.02	2	2	2.07	3	2	3	2.99	2.78	2
EW-7	bone	Ewings_sarcoma-peripheral_primitive_neuroectodermal_tumour	F	2.43	2.75	2.07	3.24	2.38	2	2.17	3.26	2	2	2	3.03	2	1.88	2.23	2	2.46	3	2	3.28	3.17	2	3.13
ES3	bone	Ewings_sarcoma-peripheral_primitive_neuroectodermal_tumour	M	3	2	2.2	2	2	2	2.61	2.99	1.73	1.61	1.99	2.83	1.07	2.01	2	2	1.92	1.95	1.99	2.7	2	2	1.54
ES4	bone	Ewings_sarcoma-peripheral_primitive_neuroectodermal_tumour	M	2.48	3	2	2	2	2	3	3	2	2	2	2	2	2.59	2	2	2.42	2	2	3	2.99	2.01	1
ES5	bone	Ewings_sarcoma-peripheral_primitive_neuroectodermal_tumour	M	4.85	4.01	4	2.58	3	3.98	3.87	6.56	3.02	2	2.61	4	2.84	2.03	3.94	3.08	4	3.02	3.38	3.99	3.54	3	2
ES6	bone	Ewings_sarcoma-peripheral_primitive_neuroectodermal_tumour	M	3.76	3.11	3.03	2.73	3.99	3	4.21	2.12	3.17	3.13	3.17	4.34	3.01	1.98	2.92	3.84	3.28	3.16	2.9	4.73	4	3.34	2
ES7	bone	Ewings_sarcoma-peripheral_primitive_neuroectodermal_tumour	M	3	2.98	3.13	3.16	3.32	3.6	4.15	3.84	3.43	3.08	2.48	3.27	3.12	2.44	2.98	2.99	3.53	4.31	3	3.56	3.76	2.61	2.02
ES8	bone	Ewings_sarcoma-peripheral_primitive_neuroectodermal_tumour	M	2.48	2	1.7	2	2.49	2	2.87	2.32	1.95	1.95	1.99	2.79	1.99	2	2.05	1.9	2.5	1.9	2.01	2	2	2	1.12
EW-1	bone	Ewings_sarcoma-peripheral_primitive_neuroectodermal_tumour	M	2	2	1.97	2	2.54	2	2	3.52	2.97	2	2.04	2.04	2	2.01	1.99	3	1.66	2.42	2	3.85	2	2	1
EW-3	bone	Ewings_sarcoma-peripheral_primitive_neuroectodermal_tumour	M	2.86	2	2	2	2.17	2	1.89	3	1.77	2	2	2.17	2	2.01	2.43	2.09	1.99	2	2	2	2	2.23	1
MHH-ES-1	bone	Ewings_sarcoma-peripheral_primitive_neuroectodermal_tumour	M	6.06	5.23	3.18	3.85	4	4	4.01	5.69	5.09	4	5.05	5.93	2	3.76	4	4.03	4.41	4	4	4	4	4.01	2.59
SK-PN-DW	bone	Ewings_sarcoma-peripheral_primitive_neuroectodermal_tumour	M	1.77	2	2	2	2	2	2.38	2.16	1.99	1.42	1	2	1	2.01	1.99	1.42	1.66	1	2	2	2	2	1
HT-1080	soft_tissue	fibrosarcoma	M	2	2	2.48	2	2.13	2	2	2	1.99	2	2	2	2	2.01	2	2	2	1.99	2	2	2	2	1
SW684	soft_tissue	fibrosarcoma	M	4	2.94	3	3	2.65	3.82	3	3.41	3	3.54	2.63	3.24	3.04	4.03	3.09	4	2.8	4	3.33	4	3.85	4	2.03
PA-1	ovary	germ_cell_tumour	F	2	2	2	2	2	2.04	2	2	2	2	1.97	2	2	2.01	2	2	2	2	2	2	2	1.97	2
ITO-II	testis	germ_cell_tumour	M	2.75	2.01	2.37	2.02	2.13	2.31	2.16	3.19	2.01	2	1.9	3.02	2.14	2.02	2.49	2	2.51	1.8	2.07	1.99	2	2	1.45
NCCIT	testis	germ_cell_tumour	M	3.61	3	2.32	1.93	3	2.63	2.1	1.89	1.95	2.09	2.57	3.05	2	2	3.16	2	2.69	2	2.04	3.04	2.8	2	2.32
NEC8	testis	germ_cell_tumour	M	3.41	2.87	3.02	3	2.75	3.12	3.32	3.03	3.42	2.94	2.51	4.24	3.8	2.54	2.61	2.99	3.17	2.44	3	2.86	3.97	2.59	2.19
8-MG-BA	central_nervous_system	glioma	F	2.89	2.09	2.53	2	2.42	2.24	2.63	3.04	1.99	2	1.69	1.99	2.36	2.01	2	2.01	2.51	2.06	2.31	2.62	3	2	1
CCF-STTG1	central_nervous_system	glioma	F	4	4.01	3.53	4.01	4.01	4.02	5.83	4	3.88	3	3.96	4.01	4	4.02	3.97	4	4.02	3.83	4	4.01	4	4	3.98
DBTRG-05MG	central_nervous_system	glioma	F	3.11	3	3.72	3.51	4	3	5	3	4.42	3.6	3.77	4.02	5.26	3.02	4.84	3	4.01	3	3.93	5.61	6.16	4	4.19
DK-MG	central_nervous_system	glioma	F	2	2	1.99	2	2	1.5	3.06	2	1.67	1.06	2	2.02	1.09	1.76	2	1.66	1.97	1.99	2	2	2	2	2
GAMG	central_nervous_system	glioma	F	2.51	2.81	3.24	2.54	4	3	4.38	3.06	2.68	1.94	2.99	3	2.45	2.03	3.02	2	2.72	2.19	2	4	3	2	4
KALS-1	central_nervous_system	glioma	F	5.79	4.03	5.94	3.98	6.26	6.97	5.46	5.5	6.19	4.85	4	4.04	4	6	6.01	5.36	4	5.13	6.51	5.09	5.05	5.25	6.87
KS-1	central_nervous_system	glioma	F	3.47	4	3.38	3	4	3.74	4	4.33	2.97	3.99	3.01	3.66	2.92	3.03	3.5	3.98	3.98	3.99	3.4	3.18	4	2.67	2.05
LN-405	central_nervous_system	glioma	F	5.74	4.33	4.08	4.96	4.94	5.65	5.06	6	4.04	3.73	4.67	4.02	4.93	5.01	3.91	4.27	5	4.54	4.99	6	6	4.69	4.99
no-11	central_nervous_system	glioma	F	3.13	2.77	3.95	2.98	3.41	4.01	4.02	2.99	3.06	2.99	3	2.72	3.4	4.06	3	2.79	3.09	2.35	3.29	4.31	4.33	3.01	4.46
U-87-MG	central_nervous_system	glioma	F	1.85	2.01	2	1.99	2	1.54	2.24	2	1.72	2.02	1.5	1.75	2.23	1.62	2	2.04	2	2	1.97	2.1	2	2	1
YKG-1	central_nervous_system	glioma	F	3.47	3	3.99	2	3	3	4.96	4	2.99	3	2	3	2.31	2.03	3.02	3.15	4	3	4	4	3.03	2.01	4
A172	central_nervous_system	glioma	M	3.68	4.01	3.83	2.93	4.06	3.02	4.29	3.4	3.91	3.75	3.14	2.87	3.23	2.09	3	3.88	4.06	2.98	3.94	4.03	4.66	2.02	1.9
AM-38	central_nervous_system	glioma	M	3.49	3.63	2.85	2.91	3.86	3.19	3	2.93	3.15	3.69	4.48	4.06	2.15	3.39	3.06	3.44	3.81	2.11	3.42	3.05	2	2.99	1.9
B2-17	central_nervous_system	glioma	M	2.06	2.09	2.59	1.99	2.98	3.43	3	1.99	2	2.02	2	2	1.52	2.34	2	1.99	2.2	1.34	2.74	2.99	2	2	1.76
Becker	central_nervous_system	glioma	M	2.84	2.81	2.73	2.11	3.16	2.67	3.97	2.69	2.93	2.18	2.51	2	2	2.01	2.97	3.27	2.84	2.96	2.84	3.28	2.92	2.79	2
CAS-1	central_nervous_system	glioma	M	3.05	3.01	4	3	4.01	3.99	5.78	4	3.72	3	3	3.86	4	4.02	3.37	3.92	4.77	4	3.18	5.32	3.88	4	2.02
D-423MG	central_nervous_system	glioma	M	4.94	4.01	4	3.27	5.33	3.99	5.69	5.68	3	3.98	4.07	4.14	3.72	4.02	3.02	3.99	4.76	3.27	4.2	5	4	4	3.56
GB-1	central_nervous_system	glioma	M	3.52	2.69	3	2.07	2.99	2.44	3.77	2.66	2.58	3.41	2.79	3.32	2.27	2.97	3.35	3.18	3.81	3.05	3.01	4.19	3.33	4	2.17
GI-1	central_nervous_system	glioma	M	5.1	4.11	3.94	3	4.79	4.3	5.63	6.9	4	4	3.84	3.93	5.39	3.96	4.52	4	4.9	4.12	4.31	5.3	4.19	4	2.03
GMS-10	central_nervous_system	glioma	M	2.99	2.65	4.01	2.85	3.02	3.23	2.36	4.47	2.42	1.95	2.79	2.51	2.87	4.44	4.03	2.94	3.06	2.19	2.84	4.4	2.92	2.05	2.22
H4	central_nervous_system	glioma	M	3.05	2.81	3.02	3.24	3.59	2.68	4.45	3	2.71	2.67	3.36	3.12	2	2.99	2.99	3.05	3.36	3.23	3.63	3.02	3.98	2.36	2.02
KINGS-1	central_nervous_system	glioma	M	2	2	2	1.99	2	2	2	2	1.86	1.25	2	2	1	1.02	2.01	2	2	2	2	2	2	1.66	1
KNS-42	central_nervous_system	glioma	M	3.4	4.04	3.28	2.05	2.63	3.78	3.87	2.03	4.18	2.44	3.28	2.97	2.82	2.02	4.01	2.98	3.98	2.99	3.37	3.01	2.2	3.48	2.01
KNS-81-FD	central_nervous_system	glioma	M	1.88	2	2	1.16	2.03	1.96	3	2.02	2	1	2	2	1.99	1.01	1.92	1.9	2.03	1.78	2	2	2	1	1
M059J	central_nervous_system	glioma	M	4.72	3.94	4.66	3.26	4.52	5.61	5.06	3.78	5	3.39	5.06	4	3.51	3.79	3.98	4.36	4.01	4.74	4.96	6.88	5	3.02	3.75
no-10	central_nervous_system	glioma	M	2.97	2.01	3.31	1.33	2.99	2.89	2.47	2	2.02	2	3	2	3	2	2.01	2.65	2	2.85	2.98	3	3.56	2	2
SW1088	central_nervous_system	glioma	M	2.52	3.01	2.14	2.05	3.99	2.37	4.28	2.17	2.59	1.97	2.23	2.13	2	2.13	1.98	2.57	2.06	2.14	2.21	3.81	3	2.72	1.87
T98G	central_nervous_system	glioma	M	3.08	2.85	2.8	2.08	3.35	2.33	3.6	3.25	2.01	1.99	3	2.3	3	2	2.58	3	3	2	1.99	4	3.14	3.13	1.84
U-118-MG	central_nervous_system	glioma	M	4.52	4.96	5.7	4.01	4.23	5.37	6.47	5.64	3.45	3.7	5.3	5.83	3.08	5.32	5.02	4.97	4.97	6.23	5.66	6.89	5	6	2.01
YH-13	central_nervous_system	glioma	M	3.99	3	4.01	3.82	4	4.15	5.87	4	3.9	2	3.61	4	3	4.02	4.04	4	3.44	3.02	3.89	3	3.93	4	2
AML-193	haematopoietic_and_lymphoid_tissue	haematopoietic_neoplasm	F	2	2	2.95	2	2	3	2.02	3	2	2	2	2	3	2.01	2	2	2.49	2	2	2	2.01	2	1
ARH-77	haematopoietic_and_lymphoid_tissue	haematopoietic_neoplasm	F	2	1.97	1.64	2	2.24	1.86	2	2.38	2.46	2	1.98	2.11	2	1.99	2.01	2	1.73	2	2	2	2	2	2
BE-13	haematopoietic_and_lymphoid_tissue	haematopoietic_neoplasm	F	3.55	4	3	3.35	3.63	3.46	3.98	3.01	3.14	3	4	4.01	4	4.16	2.99	3.99	3.73	3	4	4.01	3	4	3
CCRF-CEM	haematopoietic_and_lymphoid_tissue	haematopoietic_neoplasm	F	1.99	1.99	2	2	1.96	2	1.99	2	1.72	1.99	1.99	2	2	2.08	2	2	2	2	1.99	3	2	2	2
CML-T1	haematopoietic_and_lymphoid_tissue	haematopoietic_neoplasm	F	2	2	2	2	2	2	1.99	2	2.03	2	1.71	2	2	1.98	1.99	2	2	2	2	2	2	2	2
CTV-1	haematopoietic_and_lymphoid_tissue	haematopoietic_neoplasm	F	2	1.99	1.98	2	2	3.3	1.99	2	2	2	2	2	2	2.01	2	2	2.01	2	2	1.99	2	2.02	1
EM-2	haematopoietic_and_lymphoid_tissue	haematopoietic_neoplasm	F	3.06	3	4	3.94	3.56	6.15	3	4.07	2.3	4.01	3	3	4.16	2.01	4	2.82	4.91	3	3.99	4	4	3.39	1
GDM-1	haematopoietic_and_lymphoid_tissue	haematopoietic_neoplasm	F	1.99	2	2	2	2	2	1.97	3	2	2	2.53	1.89	3	2.01	2	1.47	2	2	2	2	2	2	2
HL-60	haematopoietic_and_lymphoid_tissue	haematopoietic_neoplasm	F	2	2	2	2	1.52	2	2	2.12	1.78	1.81	2	2	2	1.81	2	1.94	1.74	3	2	2	2	2.02	1
K-562	haematopoietic_and_lymphoid_tissue	haematopoietic_neoplasm	F	3.68	2.96	2.81	2.96	3.27	3.5	3.96	3	2.32	2.98	3	2.83	2.23	2.03	3	3.11	2.72	2.93	3	2.55	3.66	3.24	2.01
KMOE-2	haematopoietic_and_lymphoid_tissue	haematopoietic_neoplasm	F	4.22	2.97	3.54	4	4.03	4	2.92	4	2.83	3.99	4.05	4.24	3.57	2.01	3.03	3.38	4.33	3	4.34	4.1	4	3	4.08
LAMA-84	haematopoietic_and_lymphoid_tissue	haematopoietic_neoplasm	F	3.01	2.01	3	3	4	4.64	2	4.99	2.09	3	3.55	3	3	3.01	3.32	3	3.49	2.42	3	3	4	3.36	2.62
LC4-1	haematopoietic_and_lymphoid_tissue	haematopoietic_neoplasm	F	2	2	2	2	1.98	1.85	2	2	1.71	2	2	2	2	2.02	2	2	2	2	2	2	2	1.99	2
MUTZ-1	haematopoietic_and_lymphoid_tissue	haematopoietic_neoplasm	F	3.58	2.88	2.97	3.19	3.36	2.93	4.58	3.44	3.67	2.84	3.54	3.37	3.47	3.18	4.01	2.97	2.81	4.33	3.49	3.99	3.51	2.75	1.81
NALM-1	haematopoietic_and_lymphoid_tissue	haematopoietic_neoplasm	F	1.99	2	2	2	2	2	1.73	2	1.68	2	2	2	2	2	1.87	2	2	2	2	2	2	2	1
OPM-2	haematopoietic_and_lymphoid_tissue	haematopoietic_neoplasm	F	4.05	2.99	3	3.99	2.75	2.99	3.18	3.14	2.96	3.59	3.98	3.51	3	2.48	3	4.01	3.15	4	4	3.5	3	2.98	2.62
RPMI-8866	haematopoietic_and_lymphoid_tissue	haematopoietic_neoplasm	F	2	2	2.34	2.04	2	1.94	2	2.3	1.99	2	1.98	2	2.01	1.99	2	1.96	2	2	2	2	2	2	2
RS4-11	haematopoietic_and_lymphoid_tissue	haematopoietic_neoplasm	F	2	2	2	2	2	2	2.24	2.68	1.9	2	2	2	2	2.01	2.01	2	2	2	2	2	2	2	2
697	haematopoietic_and_lymphoid_tissue	haematopoietic_neoplasm	M	2.39	2	2	1.91	2	1.69	2	2.55	2	1.93	2	2	2	1.99	2	2	2	2	2	2	2	2	0.99
BV-173	haematopoietic_and_lymphoid_tissue	haematopoietic_neoplasm	M	2.21	2	2	2	2	1.99	2	3.87	1.44	2	2	2	2	2	1.99	2	2	2	2	2	2	2.18	1
CMK	haematopoietic_and_lymphoid_tissue	haematopoietic_neoplasm	M	4.8	3.74	3.11	4	3.64	3.97	3.28	3.52	3.06	3.61	4.26	3.86	4.51	3.03	3.86	3.98	3.81	3.18	4.09	4.25	6.05	4	2.16
EoL-1-cell	haematopoietic_and_lymphoid_tissue	haematopoietic_neoplasm	M	2	1.99	1.99	2.98	2	2.82	2.19	2.71	2.26	2	2.48	2	2	2.01	2.01	2	2	2	3	2	2	2.01	1.01
GR-ST	haematopoietic_and_lymphoid_tissue	haematopoietic_neoplasm	M	2.28	2	1.7	2	2	2	2.98	2.12	1.71	2	1.98	1.99	2.7	2.45	2.78	1.99	2	2	2	2	2	1.98	1.36
K052	haematopoietic_and_lymphoid_tissue	haematopoietic_neoplasm	M	2.5	2	2	2	2	2	1.64	2.99	1.75	2	2	2	3.97	2.01	1.92	2	1.74	2	2	2	2.01	2	1
KARPAS-45	haematopoietic_and_lymphoid_tissue	haematopoietic_neoplasm	M	4	3.01	3	3.51	4.04	4.91	4.05	3.95	3	4	3.61	3.99	3.98	4.01	3.99	4	4.01	4	4.04	3.87	4.01	4.04	2.02
KASUMI-1	haematopoietic_and_lymphoid_tissue	haematopoietic_neoplasm	M	2	1.84	2	2.1	2	2	2	2.15	1.71	3	2	2	1.77	2.01	1.72	1.65	2.14	2	2	2	2	2	1
KE-37	haematopoietic_and_lymphoid_tissue	haematopoietic_neoplasm	M	2	2	2	2	2	2	1.99	2.86	2	1.99	2	2	2	1.97	2.03	2	2	2	2	2	2	2	1
KG-1	haematopoietic_and_lymphoid_tissue	haematopoietic_neoplasm	M	2	2	2	1.75	1.6	2	1.72	3.62	2	2	2.45	1.73	2	2.01	2	2	1.73	2	2	2	2	2	1.01
KU812	haematopoietic_and_lymphoid_tissue	haematopoietic_neoplasm	M	3	2	2	2.82	2	3.98	2	3.99	2	2	3.23	2	3	2.93	3	2	2.75	2	3.67	2.39	3	2	1.01
KY821	haematopoietic_and_lymphoid_tissue	haematopoietic_neoplasm	M	4	3.94	4	4	4	4	4	4.23	2.38	4	4	4	6.02	4.02	3.98	4	3.37	4	3.99	4.5	3.02	4	2.02
MC-1010	haematopoietic_and_lymphoid_tissue	haematopoietic_neoplasm	M	2	2	2	2	2	2	2	2	2	2	2	2	2	2	2	2	2	2	2	2	2	2	1
MEG-01	haematopoietic_and_lymphoid_tissue	haematopoietic_neoplasm	M	2.74	2.64	2.01	2.01	2.64	3	2.02	3.74	2.07	2.45	2.28	2	3	3.03	2.42	2.34	2.57	3.22	3.91	2	4.48	2.06	1.01
ML-2	haematopoietic_and_lymphoid_tissue	haematopoietic_neoplasm	M	1.86	2	2	2	2	1.91	2	2	2	2	1.71	3	3	2.01	2.71	2	2	2.19	2	1.45	2.01	2	1
MOLT-4	haematopoietic_and_lymphoid_tissue	haematopoietic_neoplasm	M	3.84	4	4	5	4	4.39	4.75	5	4	4	4	4	4	3.97	4.02	4	4.48	3	4	6	4	4	2.01
MONO-MAC-6	haematopoietic_and_lymphoid_tissue	haematopoietic_neoplasm	M	2	2	2	1.99	2	2.27	2	2	2	1.77	2	1.47	2.93	2.01	2.04	1.41	2.07	2	2	2	2.33	1.02	1
OCI-AML2	haematopoietic_and_lymphoid_tissue	haematopoietic_neoplasm	M	2.64	1.92	2.24	2	2	2.67	1.99	3	2	2	2	2	2	2.01	2.01	2	2	2	2	2	2	1.99	1
RPMI-8226	haematopoietic_and_lymphoid_tissue	haematopoietic_neoplasm	M	3.48	2.89	3.69	2	3.32	3	4.02	2.42	2.31	2.21	2.74	2.89	1.99	1.97	3.47	3.74	2.78	3	2.59	3	4	2.63	2
SIG-M5	haematopoietic_and_lymphoid_tissue	haematopoietic_neoplasm	M	3.94	4	4	3	4	3	3	4	3	2	3	4	3.8	3.02	3.91	3	3.77	4	3	4.02	4	3	2
SKM-1	haematopoietic_and_lymphoid_tissue	haematopoietic_neoplasm	M	5.94	5	5.24	4.99	5	5.21	4.94	6.85	4.47	5.73	4.98	3	4.98	4.36	5.92	5	4.78	5.99	4.66	5.64	5.97	5	3.14
BPH-1	prostate	hyperplasia	M	3	3	3.1	2	4	4	3	3.26	4.03	2.42	4	3.67	3	3.89	3.44	3.78	3	3	3.02	4.56	3	2.35	2
G-402	soft_tissue	leiomyoblastoma	F	2	3	2	2	2	2	2	2	2	2	2	2	2	2.01	2	2.01	2	2	2	2	2	2	1.99
SK-UT-1	soft_tissue	leiomyosarcoma	F	2	2	2	2	2.16	2.05	2	2	2	2	2	2	1	2.01	2.01	2	2	2	2	2	2	2	2.01
SW872	soft_tissue	liposarcoma	M	2.98	2.99	3	2.99	5.65	2.94	4.97	4	4	2	4.16	3	4.1	4.02	3.28	3.93	4	3	3	5.11	3.99	3	2.14
ALL-PO	haematopoietic_and_lymphoid_tissue	lymphoid_neoplasm	F	3	2	2	2.92	2	3	3	3	2	2	2.55	3	2.33	2.01	3.02	2.02	2.73	1.81	3	2.54	3	2.99	3
EB2	haematopoietic_and_lymphoid_tissue	lymphoid_neoplasm	F	4	3.99	4	3	4.27	2.99	4.2	3.11	3.56	3	3.78	3	3	3.96	3.02	3	3.98	3	3.98	4	4	3.99	4.19
EHEB	haematopoietic_and_lymphoid_tissue	lymphoid_neoplasm	F	2	1.99	2	2	2	2	2	2	2	2	2	2	2	2	2	2	2	2	2	2.01	2	2	1
HAL-01	haematopoietic_and_lymphoid_tissue	lymphoid_neoplasm	F	2	1.99	2	2	2	2	2	1.91	1.99	2	2	2	2	1.99	2	2	2	2	2	2	2	1.99	1.99
IM-9	haematopoietic_and_lymphoid_tissue	lymphoid_neoplasm	F	2	2	2	2	2	2	2	2	2	2	2	2	2	2.01	1.98	2	2	2	2	2	2	2	2
JVM-2	haematopoietic_and_lymphoid_tissue	lymphoid_neoplasm	F	2	2.04	2.51	2	2	2	2	1.82	2	2	2	2.04	2	2.01	2.01	2.05	2	2	2	2	2	2	2
KARPAS-422	haematopoietic_and_lymphoid_tissue	lymphoid_neoplasm	F	2	2.11	2.08	2	2	2	2	2	2	1.86	2.34	2	2	2.98	2	1.99	2.74	2.43	2.18	2.68	2	1.98	2
L-363	haematopoietic_and_lymphoid_tissue	lymphoid_neoplasm	F	2.47	2	2.47	2	2.46	1.43	2.98	2.63	1.97	2.1	2	2.01	2	1.69	2.2	2	1.86	2	2.1	2	2	2	1.46
L-428	haematopoietic_and_lymphoid_tissue	lymphoid_neoplasm	F	4.26	5.35	4.03	4	4.26	5.38	4.81	5.52	4.03	4	3.8	4.87	2	4.57	4.13	4.52	5.11	3.47	4	4.02	4.03	4	5.73
L-540	haematopoietic_and_lymphoid_tissue	lymphoid_neoplasm	F	2.83	3.8	3	2.99	3.11	2.48	3.6	2.27	2.76	2	3.2	3	1.95	3.13	3.17	2.54	3.47	2.73	3.38	3.99	3	2.84	2.24
LOUCY	haematopoietic_and_lymphoid_tissue	lymphoid_neoplasm	F	2	2	2	2	1.58	1.63	1.99	2	1.96	2	2	1.97	2.23	2.01	2	1.77	2	2	2	2	2	2	1
LP-1	haematopoietic_and_lymphoid_tissue	lymphoid_neoplasm	F	3.72	3.18	3.61	4	3.63	2.86	4.22	4.61	2.98	4.14	4	3.49	2	2.74	4	4.02	3.46	4.03	2.84	4.47	3.97	4	2
MHH-CALL-2	haematopoietic_and_lymphoid_tissue	lymphoid_neoplasm	F	2	2	2	2	2	2	2	2	1.99	2	2	2	2	2.01	2.88	2	2	3.78	2	2	3.98	2	3
MOLT-13	haematopoietic_and_lymphoid_tissue	lymphoid_neoplasm	F	2	1.98	2	2	2	2	1.99	2	1.99	2.01	2	2	2	2.01	2	2.01	2.3	2	2	2	2	2.01	2
MOLT-16	haematopoietic_and_lymphoid_tissue	lymphoid_neoplasm	F	2	1.97	2	2	2	2	1.99	1.99	2	2	2	2	2	1.99	2	2	2	2	2	2	2	2	2
P30-OHK	haematopoietic_and_lymphoid_tissue	lymphoid_neoplasm	F	2	2	2	1.94	2	2	2	1.98	1.57	2	2	1.94	2	1.81	2	2	2	2	2	2	2	1.98	1
PF-382	haematopoietic_and_lymphoid_tissue	lymphoid_neoplasm	F	4	4.01	4	4	4	4	3.98	3.99	3.92	3.5	4	4	4	3.98	4	4	4	4	4	4.54	4	4.01	3.12
REH	haematopoietic_and_lymphoid_tissue	lymphoid_neoplasm	F	2	2	1.87	2	1.99	2	1.99	2	1.95	2	2	1.99	2	1.98	2	3	2	2	2	2	2.33	1.97	1
RPMI-8402	haematopoietic_and_lymphoid_tissue	lymphoid_neoplasm	F	4.09	3.67	4.16	4.46	3.34	3.61	3.11	4.01	3.99	3.87	4	4	2.16	3.07	3	3.19	4.02	3	4	4.53	4	3.02	3.82
SCC-3	haematopoietic_and_lymphoid_tissue	lymphoid_neoplasm	F	2.39	2	2	1.84	2	2.28	2.21	1.83	2	2.04	1.97	2.13	2.01	2.62	2.01	2.55	1.72	2	2.53	1.55	2	2	2.26
ST486	haematopoietic_and_lymphoid_tissue	lymphoid_neoplasm	F	2.06	2.01	1.95	1.92	2	2	2.99	2.12	2	1.99	2	2	2	2.46	2.73	2.5	2	1.96	2	2	2	2.01	2
WSU-NHL	haematopoietic_and_lymphoid_tissue	lymphoid_neoplasm	F	1.97	1.94	1.98	1.7	2	2	2.01	1.99	1.78	2	2	2	2.87	2	1.98	2.58	2.44	2	2	2	2	1.95	2
380	haematopoietic_and_lymphoid_tissue	lymphoid_neoplasm	M	2	1.99	2	2	2	2	1.99	2	1.97	2	2	2	2	1.98	2	2	2	2	2	2	2	1.94	1
ATN-1	haematopoietic_and_lymphoid_tissue	lymphoid_neoplasm	M	3.99	4.81	5.07	3.49	4.32	4.03	5.12	3.57	3.38	3.99	2.99	3.15	2.6	3.79	4	3.38	3.95	4	3.79	4	4.99	3.38	2
BC-1	haematopoietic_and_lymphoid_tissue	lymphoid_neoplasm	M	2.37	2.16	2	2.32	2	2	3	3.54	2.19	2	2	2.66	2	2	2.83	2	2	2	2	2	2.01	2	1
BC-3	haematopoietic_and_lymphoid_tissue	lymphoid_neoplasm	M	1.95	1.99	1.99	1.99	2	2	3	3	2	2	1.99	2.7	1.28	2	2.01	1.95	2	2	2.43	2	2	2	1
BL-41	haematopoietic_and_lymphoid_tissue	lymphoid_neoplasm	M	2.17	2	2.26	1.9	1.98	2.01	3	2.03	2	1.98	2	2.13	1.82	2	2.73	2.53	1.81	2	2	2	2	2	1
BL-70	haematopoietic_and_lymphoid_tissue	lymphoid_neoplasm	M	2.14	1.81	2	2	2	2	3	2	2	2	2	2	2	2	2.01	2	2	2	2.03	2	2	2.01	1
BONNA-12	haematopoietic_and_lymphoid_tissue	lymphoid_neoplasm	M	2	2	2.02	2	2	2	2	2	2.83	2.61	2	3	2	2	2	2	2	2	2	2	2	2	1
CA46	haematopoietic_and_lymphoid_tissue	lymphoid_neoplasm	M	4.35	4	3.99	4	4	3.88	4.93	4	4	4	4	4	4.81	4	4	5	4	4	4	4	4	4.03	2.04
CRO-AP2	haematopoietic_and_lymphoid_tissue	lymphoid_neoplasm	M	2.35	1.97	2	2.32	2	2	2.96	2.64	2.62	2	2	3.23	2	1.97	2.01	2	2	2	2	2.88	2.76	2.69	2
CRO-AP5	haematopoietic_and_lymphoid_tissue	lymphoid_neoplasm	M	1.99	2	2	2.88	2	2	2.99	3.4	2	2	2.02	2.19	2	1.69	1.99	1.99	2	2	2	2	2	2	1
CTB-1	haematopoietic_and_lymphoid_tissue	lymphoid_neoplasm	M	2.4	2	1.99	2.03	1.99	2	3	2	1.99	2	2	3	2.01	2	1.99	2	2	2	2	2.01	2	2.01	1.63
Daudi	haematopoietic_and_lymphoid_tissue	lymphoid_neoplasm	M	4	4	4.01	4	4	4	4	4	4	4	4	4	4.17	3.95	3.54	4	4	4	4	4	4	4	2
DB	haematopoietic_and_lymphoid_tissue	lymphoid_neoplasm	M	3	2.99	2.19	2.84	2.97	3	4.49	3.82	2.38	3.1	4	3	3.06	2.97	2.98	3	3.91	3.72	4.19	4.77	3.81	2.99	2
DEL	haematopoietic_and_lymphoid_tissue	lymphoid_neoplasm	M	4.16	2.98	3	3	4.93	3.44	4	3	3	2.88	2.7	3	3.06	4.03	2.83	3	3.48	2	2.93	4	3.99	3.21	2.01
DG-75	haematopoietic_and_lymphoid_tissue	lymphoid_neoplasm	M	2	1.92	1.95	1.9	2.01	1.91	2	1.99	2	2	1.97	2	2	1.99	2	2.01	2	2.56	1.99	2	2	2	1
DOHH-2	haematopoietic_and_lymphoid_tissue	lymphoid_neoplasm	M	2	2	2	2	2	2	3	2	1.99	2	2	2	2	2	2	2	2	2	2	2.01	2	1.99	1
EB-3	haematopoietic_and_lymphoid_tissue	lymphoid_neoplasm	M	2	2	2	2	2	2	2.35	1.82	2	2	2.16	2	2	1.99	2	2.03	2	2	2	2	2	1.99	1
GA-10-Clone-20	haematopoietic_and_lymphoid_tissue	lymphoid_neoplasm	M	4.03	3.01	3	3	3	2.67	3.67	3.83	3	3.56	2.54	3.9	2.93	3.32	3.98	3.52	3.63	4	2.97	3.11	2.01	3.68	3.04
GA-10-Clone-4	haematopoietic_and_lymphoid_tissue	lymphoid_neoplasm	M	2.32	2.01	1.96	1.94	2	2	1.98	2.03	2	2	2	2	2.17	1.97	2	2.67	1.92	1.92	2	2.03	2	2	1.05
H9	haematopoietic_and_lymphoid_tissue	lymphoid_neoplasm	M	3.08	2.81	3.07	2.79	2.24	3.8	3.39	2.65	2.65	3.04	2.55	2.74	2.55	2.44	2.67	2.57	3.99	3.62	3.59	3.91	3	3	2
HC-1	haematopoietic_and_lymphoid_tissue	lymphoid_neoplasm	M	4	4	4.37	4	4	4	4	4.01	4	4	4	4	4	3.97	4.01	3	4.01	4	4	3.99	4	4	2.02
HDLM-2	haematopoietic_and_lymphoid_tissue	lymphoid_neoplasm	M	2	1.87	2.11	1.89	2.22	2	1.74	1.84	2.4	2	2	2.17	2.22	2	1.81	1.4	1.6	1.81	2.03	1	1.8	1.75	1
HH	haematopoietic_and_lymphoid_tissue	lymphoid_neoplasm	M	2.13	2.22	2.19	1.96	2	1.88	1.99	3	2	1.96	2	1.91	2.03	1.99	1.01	2	2	1.7	2	2	2	2	1
HT	haematopoietic_and_lymphoid_tissue	lymphoid_neoplasm	M	2	1.51	2	1.75	2	2	2	2	2	2.3	2.16	2	2	1.99	2.01	2	2	2	2	1.99	2	2	1
J-RT3-T3-5	haematopoietic_and_lymphoid_tissue	lymphoid_neoplasm	M	2	1.92	2	1.98	2	2	2	2	1.96	2	2	2	2	1.99	2	2	2	1.98	2	2	2	2	1
JiyoyeP-2003	haematopoietic_and_lymphoid_tissue	lymphoid_neoplasm	M	2.21	2	2	2	2	2	1.79	2	2.37	2	2	2	2	2.36	1.99	2	2	2	2	2	2	2	1
JVM-3	haematopoietic_and_lymphoid_tissue	lymphoid_neoplasm	M	4	4	5	4	3.99	4	3.56	4	4	4	4	5.01	4	3.98	4.01	4	4	4	4	4.04	3.01	4	2.01
KARPAS-299	haematopoietic_and_lymphoid_tissue	lymphoid_neoplasm	M	2.03	2	1.99	2	2	1.92	2	2.11	2	1.26	1.51	2	2	1.99	2	2.5	1.72	2	1.94	2	2	1.86	1
KM-H2	haematopoietic_and_lymphoid_tissue	lymphoid_neoplasm	M	3.5	3.53	2.9	3.04	2.79	2.45	2.81	2.45	3.14	2.75	2.64	3.4	2	3.32	3.17	3.56	2.88	2.08	3.05	2.07	3	2.49	2.11
MC-CAR	haematopoietic_and_lymphoid_tissue	lymphoid_neoplasm	M	2	2	2	2	2	2	2	2	2	2	1.91	2	2	2	1.99	2	2	2	2	2	2	1.98	1
MC116	haematopoietic_and_lymphoid_tissue	lymphoid_neoplasm	M	2.2	1.96	2.24	2	2	2	2.25	2	2	2.48	2	2	2	2	3.01	2.01	2	2.98	2	2	3	2	1
MHH-CALL-4	haematopoietic_and_lymphoid_tissue	lymphoid_neoplasm	M	2	2	2	2	2	1.99	2	2	1.99	2	2	1.9	2	1.96	2	2	2	1.99	2	2	2	1.98	1
MHH-PREB-1	haematopoietic_and_lymphoid_tissue	lymphoid_neoplasm	M	2	2.01	2	2	2	2	2	1.99	2	2	2	2	2	1.99	2	2	2	2	2	2	2.98	1.95	1
MJ	haematopoietic_and_lymphoid_tissue	lymphoid_neoplasm	M	2	2.34	2	2	2	2	2	2	2	2	2	2	2	2	2	2	2	2	2	2	2	2	1
MN-60	haematopoietic_and_lymphoid_tissue	lymphoid_neoplasm	M	2.29	2	2	2	2	1.75	2	2	2	2	2	2	2.82	2.01	2.01	2	2	2	2	2.01	2	1.96	1
NALM-6	haematopoietic_and_lymphoid_tissue	lymphoid_neoplasm	M	2	1.99	2	2	1.95	2	2	2	1.95	2	2	2	2	2	2	2	2	2	2	2	1.99	2	1
P12-ICHIKAWA	haematopoietic_and_lymphoid_tissue	lymphoid_neoplasm	M	4.25	3.3	3.99	3.41	4	4.48	3.99	4.13	2.82	2.65	3.96	3.53	4	3.02	3.48	4	4	4	4.63	4.99	3.32	3.77	2.07
Raji	haematopoietic_and_lymphoid_tissue	lymphoid_neoplasm	M	2.12	2	2	2	2	2.1	1.99	2.13	2	2	2	2.2	2	2.02	2	2	2	2	1.99	2	2.01	2	1
Ramos-2G6-4C10	haematopoietic_and_lymphoid_tissue	lymphoid_neoplasm	M	2	2.02	1.86	2	2	1.92	2.56	2	2	2	2	2.07	2.06	2	1.99	2	1.74	1.68	2	2	2	1.99	1
RL	haematopoietic_and_lymphoid_tissue	lymphoid_neoplasm	M	2	2	1.98	2.01	2	2	3	2	2	2	2.53	2.36	2.96	2	2	2	1.68	1.39	1.78	1.98	2.85	2	1
RPMI-6666	haematopoietic_and_lymphoid_tissue	lymphoid_neoplasm	M	2	1.99	2	2	2	2	2	2	2	2	2	2	2	1.99	1.99	2	2	2	2	2	2	1.99	1
SK-MM-2	haematopoietic_and_lymphoid_tissue	lymphoid_neoplasm	M	1.88	2	2	1.97	2	1.53	2	2.73	1.74	2	2.51	2	1.51	1.61	2	1.47	1.8	2.84	2	1.99	2	1.69	1
SR	haematopoietic_and_lymphoid_tissue	lymphoid_neoplasm	M	2.38	2	2.03	2	3	2	2.99	1.95	1.97	1.98	2	2	2	2.01	2	1.83	2	2	2	2.09	2	2	1
SU-DHL-1	haematopoietic_and_lymphoid_tissue	lymphoid_neoplasm	M	3.47	3.66	4.04	3	3.83	2.92	4.23	3.08	2.75	2.88	3	3	3	3.82	3	3.37	3.87	2.85	4.5	4.19	4	3	2.46
SUP-T1	haematopoietic_and_lymphoid_tissue	lymphoid_neoplasm	M	2	1.91	2	1.87	1.93	1.76	2.43	2	1.99	2	1.99	2	2	2	2	2	2.01	2	2	2	2	2.01	1
TALL-1	haematopoietic_and_lymphoid_tissue	lymphoid_neoplasm	M	3.96	3.63	3	3.97	4.01	3.93	3.98	3.99	2.81	3.98	3.79	3	5	4.95	3.75	4	4	4	3.86	5.53	5.49	4	2
TE-161-T	haematopoietic_and_lymphoid_tissue	lymphoid_neoplasm	M	1.99	2	1.99	2	2	2	2	1.98	1.98	2	2	2	2	2	2	1.96	1.98	2	1.91	1.99	2	2	1
TUR	haematopoietic_and_lymphoid_tissue	lymphoid_neoplasm	M	2.68	2.9	2.62	2.13	2.05	2.6	2.52	2.94	2	2.14	2.06	2	3.41	2.03	3.04	2.14	1.97	2	2	3.33	3	1.79	2.04
U-266	haematopoietic_and_lymphoid_tissue	lymphoid_neoplasm	M	2.27	2.15	2.25	1.84	2	1.88	2.55	1.95	2.25	2	1.71	1.79	1.18	1.79	2.45	2	1.92	2	2.6	2.31	2.83	1.83	1.04
U-698-M	haematopoietic_and_lymphoid_tissue	lymphoid_neoplasm	M	2.23	2.12	2.6	1.93	2	1.94	2.84	2	1.61	2.04	2.28	2.35	2.25	1.99	2.02	2.91	1.77	2	1.99	2	2.08	2	1.16
YT	haematopoietic_and_lymphoid_tissue	lymphoid_neoplasm	M	3.66	3.91	3.53	3.91	3.78	3.53	3.96	3.97	2.66	3.41	4	4.14	5.12	3.88	2.94	3.61	3.76	3.82	3.79	5.24	4	4	2
MFH-ino	soft_tissue	malignant_fibrous_histiocytoma-pleomorphic_sarcoma	F	2.71	3	2.82	2.27	2.57	2.53	2.99	3	2.98	3.01	2.65	3	2	4.01	3	2.97	3	2	3.35	4.08	2	2.94	2.39
GCT	soft_tissue	malignant_fibrous_histiocytoma-pleomorphic_sarcoma	M	3	3	3	2.01	3.72	3.99	2.38	2.72	2.6	3.06	3.97	3	2.98	3	3	3	3.24	1.54	3	3.54	2	2.06	1.65
A375	skin	malignant_melanoma	F	3.39	2.37	2.82	2.39	3	2.08	2.99	2.65	3.25	2.42	2.73	3	3.21	2.02	2.99	2.96	3	2.01	3.18	3.46	2.01	2	1.97
A4-Fuk	skin	malignant_melanoma	F	2.02	2	2	2	2	2	3.07	2	2	1.99	2	2.85	2	2	2.03	2	2	2	2	2.01	2	1.75	2
COLO-679	skin	malignant_melanoma	F	2.32	2.12	2	1.99	2	2	2.94	2	2.08	1.7	2	2	2	2.01	1.51	2	2.29	2	1.88	3	2	2.1	2
GAK	skin	malignant_melanoma	F	2.88	2.68	3	2.14	3.02	2.37	3.98	2.99	2.1	2.03	1.9	3.1	3.07	2.06	2.98	2.68	2.74	2.07	2.6	2.54	3	3.46	1.33
HMV-II	skin	malignant_melanoma	F	2.94	2.92	3.57	2.89	2.76	2.27	3.07	2.81	2.02	1.94	2.51	2.91	2.44	3.01	3.44	2.65	3.06	1.99	2.55	4	2.01	3.03	1.59
IPC-298	skin	malignant_melanoma	F	3.71	3.86	3.53	3.25	3	3.9	4.74	3.98	2.89	3.74	2.95	3.3	3.08	3.01	2.95	3.54	3.4	2.69	4.55	3.55	4.83	4	2
LB2518-MEL	skin	malignant_melanoma	F	3.46	2.99	3.99	3	3	2.66	4.93	3	2.63	2	2.97	3	5.5	3.01	3	3.99	2.73	3	3	4.99	3	4	2
LB373-MEL-D	skin	malignant_melanoma	F	3.47	2.99	3.74	3	3.48	2.52	4.28	3	3	2.59	3.97	3	3	3.01	3	2.79	3.93	3.99	3.03	4.39	2.02	4.39	3
MEL-HO	skin	malignant_melanoma	F	3.38	3.01	3.81	3	3.26	4	4.64	2.82	2.31	2	2.56	3.71	3.03	3.02	3.36	2.32	2.69	3	3.11	3.97	3	3.78	2
MEL-JUSO	skin	malignant_melanoma	F	1.99	2.01	3	2	2.68	2	3.09	1.95	1.82	2	2	2	2	1.82	2	2	2.87	2.01	2	3	2	2.35	2
MLMA	skin	malignant_melanoma	F	2	1.79	1.76	2.25	1.94	2	2.53	1.36	2	2.02	2.27	2.22	1.99	1.99	2.37	2	1.73	2.08	1.94	2	2	2.25	2.89
MMAC-SF	skin	malignant_melanoma	F	3.38	3	3.36	2	4.52	2.62	4	4.07	3.51	2.32	3.76	3.35	2.96	2.01	4.02	2.99	3.96	2.05	2.98	4.66	4	4	2.96
MZ7-mel	skin	malignant_melanoma	F	2.94	2.01	3	2	2	2	3	2.37	2.36	2	2	2	1.36	2.01	3.01	2.01	2	2	2	3	2.01	2	1
RPMI-7951	skin	malignant_melanoma	F	2.53	3	3	2	2	3	3.38	2.68	2.24	2.3	2.59	2	2	2.02	3	2.58	2.01	2	2.76	4	2.16	2	1.51
SH-4	skin	malignant_melanoma	F	2.49	2.99	2.67	2	2.73	1.66	3.07	3.39	1.97	2	2	2	2	2.01	2	2.01	2.57	2	2	3	2	1.83	1.49
SK-MEL-3	skin	malignant_melanoma	F	4	4.01	4	3	4.29	3	6.73	4.01	2.63	2	4	3.99	4	3.03	4.33	3.4	4	3	2.98	6.32	3.95	4	1.84
SK-MEL-5	skin	malignant_melanoma	F	3.02	3.29	3	2.41	3.35	2.68	4.01	3.45	2.51	2	2.54	3	3.13	2.86	2.99	2.49	3.53	2	2.36	3.99	2.04	4	2
WM-115	skin	malignant_melanoma	F	2.14	2	1.96	2	2.01	2.19	3.35	2	1.68	1	2	1.91	2	2.01	2.02	2	2	2	2	2	2	2	1
A101D	skin	malignant_melanoma	M	2.99	3	2.67	2.47	2.27	2.33	4.46	2.03	1.99	2	2	3	3	2.01	2	2	2	2	3.01	3.09	3.23	3.3	2
A2058	skin	malignant_melanoma	M	2.46	2	2	2	2.27	2.23	2.92	2.68	2	2	2	2	3	2.01	2.02	2	2	2	1.85	2	2	2	1
C32	skin	malignant_melanoma	M	2.37	2.05	2	2	2	2	3.4	1.68	1.65	1.49	1.82	2	2	2	2.01	2.01	2.01	2	2	2.11	1.89	2.55	1
COLO-792	skin	malignant_melanoma	M	3	4	4	3.74	3.83	2.79	4.57	2.99	3.57	3.49	3.5	4.01	4	3.04	4.32	2.58	4.43	4	3.19	4	2.98	4.62	2.2
COLO-800	skin	malignant_melanoma	M	3	3	3.37	2	2.53	3	3.67	2.13	2.09	2.01	2	2.01	3.83	2.03	3.93	2	3.07	3.98	2	3.94	2.94	3	2
COLO-829	skin	malignant_melanoma	M	4.94	5	5.81	5.49	4	4.53	6.1	5	5.38	4	4.59	5	5	5.04	4.51	4.4	5	4	5	6	5	6	3.99
CP50-MEL-B	skin	malignant_melanoma	M	2.94	2.9	2.99	2.25	2.99	2.22	3.26	3.16	2.02	1.99	2.89	2.35	3	2.36	3	2.41	2.99	2.91	3.25	4.09	2.99	2.99	1.99
CP66-MEL	skin	malignant_melanoma	M	2.36	2	2	1.99	1.99	2.31	3	2	1.75	2	1.74	2	2	2.15	2	2.22	3.3	2.02	1.93	2	2	2.11	1
G-361	skin	malignant_melanoma	M	3.15	3.94	3.98	2.07	3.09	2.37	5.3	3.49	3.51	2	2.93	3	2.99	2.13	3.99	2.58	3.42	3.94	3.25	3.88	3	3.02	2
HT-144	skin	malignant_melanoma	M	2.48	3	3.8	2	3.13	2.33	3.06	2.68	2.63	2	2.46	3	2.8	3.01	3	2.61	2.88	2.14	2.99	3.37	2.02	3	1
IGR-1	skin	malignant_melanoma	M	3.19	3.43	3.15	3	4.01	3.09	3.85	3	2.81	2.21	2.42	4.05	3.6	3.02	3.57	3	3.52	2.43	2.97	3.84	2.02	4	1.59
IST-MEL1	skin	malignant_melanoma	M	4.01	3.85	3	2.99	3.04	3.51	5	3.75	3.1	3	3.43	3.58	3.13	3	4.06	3.03	3	2.63	3.8	5.28	3	2.89	1.99
Malme-3M	skin	malignant_melanoma	M	3.93	4.01	4.03	3.68	2.3	3.64	5.85	4	2.95	3	2	4	3	4.02	4.99	3.05	4	3	3	4.97	3.58	4.08	2
RVH-421	skin	malignant_melanoma	M	3.07	3.15	3.01	3	3.07	2.47	3.76	3.91	2.75	1.99	3.7	3.41	3.57	3.01	2.02	3	3.02	3	3	4.13	2.9	3.89	1.42
SK-MEL-1	skin	malignant_melanoma	M	3.09	3.62	3.55	4.13	4.03	2.7	4.42	3.99	2.08	3	4.22	3.78	3	2.6	4	3.48	4.63	3	3.76	3.98	4	4	2.01
SK-MEL-2	skin	malignant_melanoma	M	2.2	1.97	3	2	2.26	2	3	2	2	2	1.45	2	1	2.01	2	2	2.43	2	2	2.53	2	1.88	1.61
SK-MEL-24	skin	malignant_melanoma	M	1.99	2	1.65	2	2.4	2	2.52	2	1.71	1.33	2	2	2	2	2	2	2.02	1.81	2	2.01	2	2	1
SK-MEL-28	skin	malignant_melanoma	M	4.79	5.05	5.35	2.99	4.3	4	4.32	3.71	3.7	3.1	3.31	3.47	3	3.04	4.38	3.57	4.36	3.08	4.77	5.94	4	6.19	2
SK-MEL-30	skin	malignant_melanoma	M	4.98	4.01	3.88	3	4.41	3.55	3.63	4	2.57	4	2.97	4	3	3.01	4.05	3.02	3.97	3.01	3.21	4.99	4	4	2.01
IST-MES1	pleura	mesothelioma	F	3.05	3.76	3.48	2.92	3.69	3.44	4	3.8	2.55	2.81	3.08	3	2.63	4.01	2.82	3.24	3.89	1.96	3.81	3.99	3	1.98	3.99
MPP-89	pleura	mesothelioma	M	2.6	1.98	2.49	2	2.4	2.99	2	2.96	2.63	2	1.53	2	2.36	3.01	2	2	2	2	2.57	3.17	2.08	2.01	1.64
NCI-H2052	pleura	mesothelioma	M	3.32	6.11	4	3.66	5.72	3.02	3	6.08	4.47	4.47	5.97	4.99	4.6	4	4.06	4.86	4.78	3.86	4.42	6.24	4.41	4.07	3.38
NCI-H2452	pleura	mesothelioma	M	3.09	3.22	3.54	2.51	4	3.97	4.02	2.9	2.58	4.08	4	4	2.44	2.01	4	3.68	3.61	2.38	3.57	4	4	2.27	2.01
NCI-H28	pleura	mesothelioma	M	4.62	4.62	4.67	2.31	4.49	3.96	4	3.01	3.91	4	3	3.99	4	2.02	5.02	3.4	4.36	2	3.94	3.55	4	4	2.37
CHP-126	autonomic_ganglia	neuroblastoma	F	2.32	2.33	2	2	2	2	2.31	2	2	2	1.65	2	2	2.16	2	2	2.95	2	2	2	2	2.02	1.42
GI-ME-N	autonomic_ganglia	neuroblastoma	F	3.76	3.16	4	3.6	2.84	3.13	3	4	3.01	3.08	2.82	4	3	4.02	3	3.99	4.48	2.94	4.2	4	3	4	2.74
MC-IXC	autonomic_ganglia	neuroblastoma	F	2	2	2	1.81	2	2	2	2.04	2	1	1.73	2	2	2.01	1.97	1.41	1.72	2	2	2	2	2	2
NB12	autonomic_ganglia	neuroblastoma	F	5.15	3.55	3.1	4	4	3.98	4	3.16	3.68	3	3	4	3	2.92	4	4.23	3.74	4	3.76	3.72	3.99	4	3.01
NB14	autonomic_ganglia	neuroblastoma	F	2.35	2.26	2.28	2.02	2	1.73	2.05	2	2	2.01	1.58	1.99	2	2.01	2.06	2.16	2.13	2	1.85	2	2	2	1.99
NB17	autonomic_ganglia	neuroblastoma	F	3.09	3.23	3.4	2.63	3	2.95	3.32	2.56	3.24	2.97	2.8	4.02	2.32	2.01	1.97	3.01	3.99	3	3.02	3.87	3	4	2
NB5	autonomic_ganglia	neuroblastoma	F	1.61	2.09	1.11	2	2	1.79	2.19	2	2	2	2.16	2	1.56	1.39	2	2	1.71	1	1.36	2	2	2	2.09
NH-6	autonomic_ganglia	neuroblastoma	F	1.78	2.05	2	2	2	2	2	2	2	2	2	2	2	2.01	2	2	2.35	2	2	2	2	2	2
SK-N-AS	autonomic_ganglia	neuroblastoma	F	2.43	2	1.69	2.47	2	1.63	2.37	2.19	1.77	2	1.5	2.17	2	2.01	2	1.92	2.26	2	1.99	2	2	1.6	1
SK-N-DZ	autonomic_ganglia	neuroblastoma	F	3.97	3.8	3.54	4	4	4	4	4.02	3.42	3.93	3.94	5	4	3.64	4.01	4.21	4.88	3.68	3.08	5.18	4	4	3.01
LAN-6	autonomic_ganglia	neuroblastoma	M	2.35	2.18	2.23	2.02	2	1.48	2.13	1.72	1.83	2	1.5	2.23	2	2.01	2.06	2.01	2.24	2	2	2.01	2	2	1
MHH-NB-11	autonomic_ganglia	neuroblastoma	M	3.7	3.01	2	2.01	2	2.02	3	3	2	2.91	2	2	3.04	2.02	2	2.01	2.94	2	2	3	2	2.02	1
NB1	autonomic_ganglia	neuroblastoma	M	2.43	2.12	2.14	1.99	2	1.97	2	2	2.01	2.3	1.91	1.91	2	2.1	1.88	1.79	2.39	1	1.82	1.99	2	1.95	1
NB10	autonomic_ganglia	neuroblastoma	M	4.84	3.05	2.72	3	4	3.92	3.45	3.99	3.19	3.87	3	2.99	2.99	3.02	4	3.96	4.03	2	3.66	3.01	3	3.02	2
NB13	autonomic_ganglia	neuroblastoma	M	3.35	3.53	2.51	2.87	2.3	3.28	3.57	3.12	2.98	2.04	2	3.45	3.14	1.99	3.41	2.94	3.11	2.97	3.37	4.46	4	3.46	2
NB6	autonomic_ganglia	neuroblastoma	M	1.93	2.32	1.72	2	2	2	2	2	2	2	2	2	2	2.01	2	2.47	2.66	2	2.1	2	2	2	1
NB69	autonomic_ganglia	neuroblastoma	M	4.11	4.86	4.59	4.36	4.24	3.99	5.48	4.88	3.31	4	3.89	4.99	4	3.08	3.99	4	5.54	3.94	4	3.99	3.15	3.51	2
NB7	autonomic_ganglia	neuroblastoma	M	2.93	2.91	2.56	2.91	3.34	3.99	3.09	4	2.63	3	3.26	3	3	3.12	3.33	2.96	4.01	1.95	2.02	3.17	4	2.34	2.02
NBsusSR	autonomic_ganglia	neuroblastoma	M	4.12	2.94	2.81	3.24	2.99	3.38	3.51	3.59	2.67	3	2.78	3.82	4	2.42	3	2.75	2.78	3.19	3.01	4.01	3.37	2.5	2.02
NH-12	autonomic_ganglia	neuroblastoma	M	1.83	2.23	2	2	2	2	2	2	2.1	2	2.27	2	2	2.01	2	1.95	2.2	2	2	2	2	2	1
SIMA	autonomic_ganglia	neuroblastoma	M	3.72	4.21	4	4	4	4.01	4	4	4	4	3	4	4	4.03	3.98	4	4.71	4	3.99	4	4	4	2
SK-N-FI	autonomic_ganglia	neuroblastoma	M	1.92	2	2	2	1.92	2	2.18	2	2	1.99	2	3	3	1.61	2.82	2.02	2.5	1.94	1.95	2	2.01	2	1
HOS	bone	osteosarcoma	F	2.09	2.17	1.98	2.01	2.75	2.23	2.19	2	2.76	2	2.65	2.03	2	2.76	2.97	2.01	2.46	1.36	2	2.97	1.99	2.01	1.1
HuO-3N1	bone	osteosarcoma	F	4	2.84	3.07	3.93	4	3.41	3.96	5.59	3.98	2.75	2.56	2.96	3.14	3.1	2.41	3.39	3.25	4	3.68	3.98	3.81	3.01	3.96
HuO9	bone	osteosarcoma	F	3.46	3.01	3.18	2.57	3.16	2.58	3.1	3.6	3.34	2.31	2.66	3.65	3.24	4.86	3.22	2.47	3.16	3.96	2.82	3.3	2.25	3.01	3.15
Saos-2	bone	osteosarcoma	F	3.09	2.63	2.42	2.67	2.2	3.3	2.96	2.38	2.65	2	1.95	2.28	2.82	3.41	2.08	2.15	2.91	1.99	2.47	2.73	3.69	2.08	3.32
U-2-OS	bone	osteosarcoma	F	3.03	3.46	2.95	3.03	3.21	2.83	3.38	3.36	2.8	3.01	3.08	2.85	2.05	3.44	3.09	2.8	3.26	2.75	2.62	3.58	2.62	3.61	1.43
CAL-72	bone	osteosarcoma	M	3.2	3.17	2.25	1.88	2.76	2.25	2.26	3.56	2.34	1.68	1.99	2.29	2.02	2.03	2.61	2.02	3.06	2	2	2.29	1.99	2.6	1
MG-63	bone	osteosarcoma	M	3.56	3.05	3.07	2.57	3.58	3.01	2.39	5.24	3.17	3.01	2.85	3.22	3	2.02	2.75	3.36	2.85	2	3.86	3.32	3.25	2.96	1.2
NOS-1	bone	osteosarcoma	M	3.34	2.65	2.07	2.62	2.18	2.09	2.7	3.4	3	2.36	2.79	2.58	2.64	3.41	2.51	2.61	2.88	3.12	2.17	2.52	2.33	2.5	1.2
KGN	ovary	other	F	2	2	2	2	2	2	1.6	2	1.99	2	2	2	2	2.01	2	2.01	2	2	2	2	2	1.39	2
DOK	upper_aerodigestive_tract	other	M	3.47	3.01	2.44	2.51	3.34	4	4.34	4.05	3.36	3.41	4	3.27	4	4.24	4.02	4.83	4.01	3.38	3.22	5.93	4	4.02	1.94
SCH	stomach	other	M	2.82	2.5	3.29	2.18	2.73	2.41	2.68	2.34	2.04	2.8	2.54	3.01	3.25	3.23	3.39	2.77	2.75	2.16	2.81	3.22	2.19	2.78	1.01
SJSA-1	bone	other	M	2	2	2	1.84	2.51	2	2.01	2.32	1.63	2	1.67	2.23	2.71	2.01	1.99	2	2.51	2	2	2	2	2.02	1
ONS-76	central_nervous_system	primitive_neuroectodermal_tumour-medulloblastoma	F	4.52	3.22	3.41	2.27	4.3	3.31	4.56	4.5	4.15	3	3.36	3	2.88	3.06	2.79	3.89	3.99	3.36	3.52	5.97	3	3	2.06
D-283MED	central_nervous_system	primitive_neuroectodermal_tumour-medulloblastoma	M	2.47	2	2	2	2	2	1	2.89	2.01	2	1.97	2	2.41	2.01	2	1.51	2.52	2	2	2	2	2.02	1
Daoy	central_nervous_system	primitive_neuroectodermal_tumour-medulloblastoma	M	4.98	4.22	4.05	2.51	4.77	5.13	6.38	3.59	5.04	3	4	4.9	3	5.97	4	3.1	4.36	2.87	5	3.98	5.91	3.98	1.98
PFSK-1	central_nervous_system	primitive_neuroectodermal_tumour-medulloblastoma	M	3.72	4	3	4	4	4	4	4.99	3	3	4	4.01	3	2.02	4.01	3	4	4	4	4	4	3	2.48
WERI-Rb-1	eye	retinoblastoma	F	2.49	2.35	1.95	2.61	2.14	2.61	2.02	2	2.36	1.69	2	2	2.35	2.01	2	1.88	2.56	2.26	2.01	1.99	2.65	2.02	2.05
A204	soft_tissue	rhabdomyosarcoma	F	2	2	2	2	2	2	2	2	2	2	2	2	2	2.01	2	2	2	2	2	2	2	1.9	2
A673	soft_tissue	rhabdomyosarcoma	F	1.95	2	1.79	1.76	1.9	2	2	1.67	1.87	2	2.77	2	2.02	2.01	2	2	1.79	2	2	2	2	2	2
RD	soft_tissue	rhabdomyosarcoma	F	2.78	3.32	1.8	2	1.99	2.06	3.07	2.55	2.17	2.05	1.99	2.01	1.14	1.95	1.76	2	1.96	2	2.72	2.53	2	2.01	1
RH-18	soft_tissue	rhabdomyosarcoma	F	3.39	4.01	2.56	2.02	3.4	3.72	5.03	4.66	2.43	4.12	3.05	3.32	4	4.07	2.99	3.25	4.01	3.98	4.63	6.01	4.82	3.74	2
TE-441-T	soft_tissue	rhabdomyosarcoma	F	1.94	2	1.86	2	2	2.08	2	2.99	2	2	2	2	2	2.01	2	2.01	2	2	2	2.26	2	2	2
RH-1	soft_tissue	rhabdomyosarcoma	M	3.04	3.42	2.41	3.04	3.26	3	3.94	3.37	2.8	2.87	2.72	3.6	2.55	2.02	3	2.12	2.98	2.61	3.42	3.03	3.93	2.61	1.93
SJRH30	soft_tissue	rhabdomyosarcoma	M	5	5.74	4.24	4.92	4.73	4.72	5.89	3.91	5.23	4.16	4.28	4.7	4.79	4.4	5	4.17	5.66	3.05	5.33	6.46	5.08	4.68	3.41
MES-SA	soft_tissue	sarcoma	F	2	2	2	2.01	1.95	1.33	1.4	2	1.99	2	2	2	2.01	2	2	2	2.43	2	2	2	2.02	2.02	1
S-117	soft_tissue	sarcoma	F	3.95	2.94	3	2.53	2.78	4.02	2.98	3	2.78	2.83	2.51	3.08	2	3.51	2.99	3.26	3.05	2.39	3.64	4.93	2	3.08	3.39
SK-LMS-1	soft_tissue	sarcoma	F	1.7	2.03	2.2	2.02	2.03	2.7	2.82	2.05	1.86	2.01	2.52	2.08	1.39	2.74	2.15	1.99	2.24	2.36	2.14	3.01	1.93	1.94	1.61
SW982	soft_tissue	synovial_sarcoma	F	2.04	2	2	2.01	2.61	2	2	1.95	1.73	2.01	2	2	2	2.02	2	2.02	2	2	2	2.99	2	2.02	2
SK-NEP-1	kidney	Wilms_tumour	F	3	3	2	1.87	2	3	3.62	3.28	2.09	2	2.95	3.31	3.54	2	3.02	2	3	3	2	3.01	3	2.61	2
G-401	kidney	Wilms_tumour	M	2	2.01	2	2	2	2	2	2	2	2	2	2	2	2.02	2	2	2	2	2	2	2	1.96	1.01
