# Supplementary material for: Free-living human cells reconfigure their chromosomes in the evolution back to uni-cellularity
Source: eLife. 2017 Dec 18;6:e28070. doi: 10.7554/eLife.28070 (PMC5734875; doi:10.7554/eLife.28070)
Supplement: Supplementary file 5. [file elife-28070-supp5.xlsx]

## Sheet: Normal cell lines 
Sample	Gender	XchrMedian	AutoMedian	XAratio	Expression of XIST	AutoGeneAnalyzed	XchrGeneAnalyzed
GM06985	F	7.31	7.95	0.92	50.96	14775	510
GM06993	M	8.65	10.26	0.84	0.18	14590	479
GM06994	M	8.25	9.68	0.85	0	14851	505
GM07000	F	8.58	9.49	0.9	0	14692	491
GM07022	M	8.51	10.22	0.83	0.01	14610	509
GM07034	M	5.41	5.8	0.93	0.03	13558	445
GM07055	F	7.89	8.36	0.94	24.46	14627	491
GM07056	F	8.02	9.68	0.83	21.84	14541	519
GM07345	F	8.45	9.4	0.9	1.41	13859	473
GM11829	M	8.73	9.63	0.91	0	14840	511
GM11830	F	8.08	9.52	0.85	28.92	14952	519
GM11831	M	8.3	9.23	0.9	0.03	14843	513
GM11832	F	7.66	8.88	0.86	36.76	15004	515
GM11839	M	6.59	7.77	0.85	0.01	14542	467
GM11881	M	7.01	8.12	0.86	0	14765	503
GM11882	F	7.19	9.3	0.77	15.89	14818	521
GM11992	M	7.62	8.81	0.87	0	14587	495
GM11993	F	8.64	8.86	0.97	22.45	14774	504
GM11994	M	7.42	8.51	0.87	0.01	14842	526
GM12003	M	8.88	9.14	0.97	0	14382	483
GM12004	F	7.8	8.86	0.88	9.37	14392	477
GM12005	M	6.7	7.01	0.96	0.01	13853	439
GM12006	F	7.98	9.69	0.82	2.82	14084	488
GM12043	M	7.11	8.9	0.8	0	14512	512
GM12044	F	8.07	8.86	0.91	6.86	14429	484
GM12056	M	6.47	6.86	0.94	0.01	14957	508
GM12057	F	6.95	7.69	0.9	40.43	14404	484
GM12144	M	6.69	7.08	0.94	0	14225	470
GM12145	F	7.15	7.52	0.95	34.86	13684	480
GM12155	M	7.33	9.73	0.75	0	14314	501
GM12264	M	8.03	7.98	1.01	0.02	14483	495
GM12716	M	7.17	8.14	0.88	0	14410	491
GM12717	F	9.5	11.01	0.86	25.15	14619	510
GM12750	M	7.68	9.53	0.81	0	14558	505
GM12762	M	7.49	8.46	0.88	0	14887	510
GM12813	F	8.09	9.25	0.88	9.54	15034	523
GM12814	M	9.33	10.8	0.86	0	15163	533
GM12815	F	4.97	5.12	0.97	31.67	13214	427
GM12872	M	5.38	5.52	0.97	0	13199	433
GM12874	M	6.87	7.04	0.98	0	13660	450
GM12891	M	6.66	7.43	0.9	0	14529	477
